# Supplementary material for: Enterovirus-like particles encapsidate RNA and exhibit decreased stability due to lack of maturation
Source: PLoS Pathog. 2025 Feb 4;21(2):e1012873. doi: 10.1371/journal.ppat.1012873 (PMC11793780; doi:10.1371/journal.ppat.1012873)
Supplement: S1 Raw — (XLSX) [file ppat.1012873.s002.xlsx]

## Sheet: qPCR data
Cycle\Fluorescence	PC1	PC1	PC1	PC5	PC5	PC5	PC2	PC2	PC2	NC	NC	NC	PC3	PC3	PC3	CVA6 VLP -Rnase	CVA6 VLP -Rnase	CVA6 VLP -Rnase	PC4	PC4	PC4	CVA6 VLP +Rnase	CVA6 VLP +Rnase	CVA6 VLP +Rnase
1	-0.00161375	0.00187095	0.00616738	0.000282786	3.38829e-05	3.79602e-05	0.00352976	0.0041547	-0.000428647	0.000260589	0.00181364	-0.00511392	-0.000399214	-0.00483729	-0.00280159	0.00246722	0.00232576	0.00442689	0.00151976	-0.00408557	-0.00565624	0.00160479	0.00174225	0.00797491
2	2.34939e-05	0.00180813	0.00563831	0.000475406	0.000723938	0.00044457	0.00390362	0.00370392	0.00226969	-0.000263647	0.000989856	-0.00181971	-0.0016936	-0.00183405	-0.000247506	0.00155538	0.00195093	0.00281129	0.00224516	-0.00192222	-0.00250223	0.00244065	0.0019878	0.00497765
3	0.000341026	0.000957851	0.00359278	-0.000167495	0.000978969	0.00211681	0.00372839	0.00339719	0.00188543	-0.00139025	0.000442776	-0.00238653	-0.00258243	-0.000121318	-3.20779e-05	0.000867328	0.00117382	0.00217919	0.00159091	-0.00116448	-0.00186131	0.00235182	0.00116748	0.00440875
4	0.000299096	9.5854e-05	0.00293951	-0.00024903	0.000658233	0.00253394	0.00287274	0.00350989	0.00274811	0.000559807	2.86077e-05	-0.00112877	-0.00396044	0.000646142	0.000962903	0.000823648	0.000945972	0.0018001	0.000268662	-0.00135998	-0.00119068	0.00142169	0.00035566	0.00244171
5	0.000697958	0.000473258	0.00115107	-0.00103118	0.000601924	0.00320225	0.00284075	0.00193214	0.00126002	0.00157372	0.00133259	-0.00110325	-0.00598234	0.000501207	0.000314826	-0.000489475	0.000370002	-1.54677e-05	0.000400285	-0.000876912	-0.00108464	0.000480186	-0.000252331	0.001325
6	0.000426296	3.268e-05	0.000240047	-0.0011867	-0.000622981	0.00366397	0.000186618	0.000545053	0.00191012	0.00184734	0.00164065	-0.000260554	-0.00604331	0.00104262	0.000514263	-0.000567881	-0.000453524	0.000568532	0.000379098	-0.000490777	-0.00126302	0.000451996	0.00016307	0.000780635
7	0.00205904	0.000369429	0.00153044	-0.00112898	0.000728141	0.00404102	0.000843032	0.000700157	0.00121517	0.0027848	0.00251895	-0.000844669	-0.0073837	0.000346963	-0.000213767	-0.000599984	0.000185077	-0.000557361	-0.000724849	-0.00153853	-0.000817375	-0.000379608	-0.000173149	-0.000192986
8	0.00340701	0.00207063	0.00311795	-0.00101469	0.000390345	0.00473741	0.000385389	-0.00010644	-0.000150218	0.00474671	0.00330045	-0.00135096	-0.00829343	-9.38828e-05	0.0002855	-0.00111054	-0.000143336	-0.000401852	-0.00061069	-0.000910051	1.45721e-05	-0.000339583	5.11629e-05	0.000145696
9	0.0106252	0.00791099	0.00853137	-0.000430418	-0.000339826	0.0056349	-0.000489902	0.000239461	0.000671723	0.00644299	0.00512333	-0.0010271	-0.00944148	-0.00113888	-2.27675e-05	-8.15528e-05	-0.000529768	-0.000764614	-0.000566386	6.17565e-05	0.00011212	-1.53322e-05	-5.99944e-05	-0.000774778
10	0.0253454	0.0191294	0.0205858	-0.000220391	0.00367262	0.00751466	-0.0017906	0.000111097	-0.000190507	0.00717376	0.00727552	0.000118246	0.0154961	-0.000289213	0.000372568	-0.000885344	0.000685181	-0.000841706	5.85914e-05	-0.000234722	0.000188443	-0.000786299	0.000835256	-0.000922586
11	0.0560511	0.0434743	0.0457119	-0.000162672	0.00237948	0.0106999	-0.00216336	0.000246026	-0.000598406	0.00944432	0.007547	0.000640989	0.00947712	0.000568685	-7.95979e-05	0.00137066	-0.000235029	-9.85248e-05	-0.000250749	-0.000555434	0.000668049	-0.000590896	-0.000167653	-0.000792393
12	0.115571	0.0911436	0.0961275	0.000465116	-0.00260284	0.0180922	-0.0029002	0.000212991	-0.000567546	0.0113708	0.00872119	0.00108591	0.00661484	0.000333378	-0.000727622	0.000428011	-0.000168862	0.000236602	-0.000686702	0.000650643	0.00013308	0.000119909	0.00113526	-6.53182e-05
13	0.228409	0.184909	0.19761	-0.000425831	-0.00315388	0.0326809	-0.00310711	-0.0014348	-0.00100769	0.0132891	0.00915373	-0.000401855	0.00577202	0.000291293	-0.000196258	-0.000225186	-0.000528134	0.000131068	-0.00109646	4.71927e-05	0.00026459	-0.000272077	0.000230025	-0.000863109
14	0.423352	0.357215	0.361882	-0.00012877	-0.00209278	0.0319041	-0.00220462	-0.00066286	-0.00112502	0.0155868	0.0115041	0.00117154	0.00547694	0.000187688	0.000507151	0.000935261	0.000563224	0.000597023	-0.000886249	-0.000705704	0.00110078	-0.000288867	-0.000144391	-0.000491637
15	0.723889	0.624611	0.631522	0.000673085	-0.000652094	0.0315819	-0.00386196	-0.0015679	-0.00188492	0.0190259	0.0124129	0.00116247	0.0046133	0.000322743	-3.64084e-05	0.000602805	-0.000526765	0.000328782	-0.00125235	0.00103354	-0.000423288	0.000406847	0.000755154	-0.000487998
16	1.12574	0.992793	1.00328	0.000813485	-0.000670019	0.0327761	-0.00333997	-0.000419866	-0.00103053	0.0213372	0.0142349	0.00108422	0.00387941	0.000737905	0.000452134	0.00071867	0.00013987	-0.000363078	-2.92303e-05	0.000858253	-0.000198384	0.000329561	-0.000409006	-0.000545462
17	1.58732	1.4364	1.44572	0.000949534	-0.000184681	0.0350579	-0.00154557	-0.00170648	-0.001125	0.0219704	0.0143511	0.00106218	0.00290754	0.000246189	-0.000409027	0.000643221	-0.000105197	0.000326134	-9.844e-05	0.000787995	0.00133401	0.000165334	-0.000392497	0.000284681
18	2.047	1.89924	1.9032	0.00115956	-0.00030923	0.0345639	0.00989076	0.000394014	0.000893246	0.0235356	0.0146305	0.00149413	0.00145149	5.34902e-05	0.000204283	-7.30921e-05	0.000418155	0.000464097	-1.48377e-05	0.00131152	0.000208994	0.000395742	-0.000324664	0.000151038
19	2.45938	2.33462	2.32862	-7.95197e-05	-0.000583051	0.0352773	0.00901337	0.00389816	0.00450881	0.0252377	0.01444	0.00132076	-0.000475012	-0.0010489	0.000225127	0.000452903	0.0013532	-0.000316216	-0.00132834	-0.000277348	0.000463653	0.00106692	-0.00051925	-0.000401499
20	2.79617	2.70669	2.68416	-0.00101398	0.000350106	0.0358758	0.013109	0.0111932	0.0102494	0.0261405	0.015469	0.00029996	-0.000209967	0.000362387	0.000393386	0.00129618	0.000478432	0.000618432	6.07105e-05	0.00105826	0.0011641	0.000626563	-0.000338148	0.000677726
21	3.05127	3.00165	2.96248	0.000914956	0.000302328	0.0354146	0.0262701	0.0246262	0.0229388	0.0268949	0.0162773	0.000723259	-0.000786158	0.000704393	0.000302934	0.000603893	-0.000594763	0.00118177	0.00294296	0.000645231	-0.000402195	-0.000417947	-0.000322266	-0.00017501
22	3.23285	3.22044	3.16448	0.000206779	0.000463533	0.0368779	0.056394	0.0540349	0.0513128	0.0286254	0.0162973	0.00126762	-0.00247151	0.000334517	0.00031466	0.00137437	0.000317593	0.000267808	0.00883781	0.00134362	0.000409043	-0.000327236	-0.000907175	-0.000487565
23	3.36145	3.37651	3.30514	-0.000105394	-7.04442e-05	0.0376157	0.111438	0.111412	0.10599	0.0292422	0.0169473	0.000601357	-0.00219999	0.00142619	0.00205673	0.000914093	0.00118864	0.0010378	0.00117216	0.000552952	-0.000141734	-0.00020257	-0.00102595	-0.000118205
24	3.44581	3.48319	3.40461	0.00117079	0.000534327	0.0389374	0.218215	0.22008	0.210142	0.0306188	0.018253	0.000276663	-0.00126408	0.00297654	0.00201729	0.00196615	0.00201149	0.00336217	-0.000494193	0.00119504	2.21503e-05	8.10014e-06	-0.000371305	0.000740191
25	3.50045	3.55783	3.47097	0.000175406	0.000674238	0.0378516	0.400105	0.407516	0.389097	0.0308418	0.0174577	-0.000666314	-0.000656211	0.00510612	0.00533277	0.00532859	0.00443811	0.00629115	-0.00122517	0.000377045	1.10998e-05	0.000760786	0.000430367	0.00138649
26	3.53797	3.60321	3.51408	0.00115133	0.000515648	0.0382116	0.683176	0.697356	0.662533	0.0321185	0.018145	0.00016341	0.0029339	0.0105733	0.0109852	0.0104526	0.00816814	0.0114709	-0.000159276	0.00115115	0.00100945	0.00237856	0.00208633	0.00327385
27	3.56441	3.63395	3.54156	0.00139617	0.000433929	0.0382789	1.06468	1.08772	1.03238	0.0335572	0.0193792	0.000595359	0.00927334	0.020395	0.0200989	0.0199108	0.0166125	0.021202	-0.000816673	0.000392924	0.000547438	0.00418701	0.00435419	0.00604278
28	3.57916	3.65905	3.56537	0.00144083	0.000821591	0.0390315	1.51076	1.54428	1.46774	0.0357282	0.0188846	0.000279314	0.0251	0.03921	0.0392224	0.0407597	0.0322979	0.0417075	-0.00119045	0.000801243	0.000568943	0.0109409	0.00949591	0.0132554
29	3.58962	3.66953	3.57784	0.000645623	6.25277e-05	0.0391698	1.97205	2.01129	1.9187	0.0362256	0.019628	6.50693e-06	0.0580083	0.076823	0.0751093	0.0793422	0.0635716	0.0828076	-0.00022492	0.000311596	0.000746422	0.0234077	0.020972	0.0256887
30	3.59891	3.68116	3.58525	0.000437889	-1.71543e-05	0.0401272	2.39795	2.4433	2.34216	0.0373528	0.0212423	0.00140696	0.123499	0.145337	0.142989	0.152051	0.124352	0.15783	0.000410355	0.0020932	0.00214016	0.0474723	0.0435044	0.0536786
31	3.60253	3.68703	3.59261	0.000748005	0.000272836	0.0397348	2.75787	2.8068	2.70222	0.0381778	0.0208814	0.000710434	0.247025	0.270993	0.266187	0.283223	0.234613	0.292964	0.00082138	0.00376957	0.00290176	0.0954026	0.089348	0.103936
32	3.60719	3.693	3.59636	-3.41498e-05	-0.000390155	0.0399233	3.03575	3.0897	2.99096	0.0402591	0.0206657	6.5795e-05	0.457733	0.48047	0.472227	0.499485	0.421147	0.513217	0.00226894	0.00730626	0.00593231	0.188379	0.178426	0.200719
33	3.60745	3.69556	3.59799	0.000354296	0.00088127	0.0397607	3.24099	3.29732	3.20494	0.0410674	0.0210138	-3.40608e-05	0.779206	0.795312	0.783567	0.8154	0.707957	0.833996	0.00483771	0.0142995	0.0132158	0.352863	0.337051	0.371464
34	3.60898	3.69441	3.60015	0.00382808	-0.00033321	0.0398238	3.38321	3.44045	3.3564	0.0415743	0.0219706	-7.33837e-05	1.19659	1.20019	1.1857	1.21242	1.08343	1.22922	0.0111731	0.0307623	0.0260561	0.614347	0.590665	0.639915
35	3.61311	3.69797	3.6015	-0.000639933	0.000130315	0.0392935	3.4779	3.53867	3.46271	0.0420289	0.0217738	0.000514227	1.66198	1.65189	1.63208	1.6327	1.49814	1.64138	0.0231864	0.0596026	0.0554007	0.956232	0.92897	0.992666
36	3.61305	3.69746	3.60339	-0.00144381	0.000130348	0.0399584	3.54153	3.6037	3.53196	0.0422496	0.0221444	0.000885656	2.10676	2.08819	2.06174	2.01355	1.88875	2.00746	0.048948	0.116608	0.112922	1.32154	1.29749	1.37144
37	3.61211	3.69902	3.60541	-0.00123793	0.00301965	0.0411205	3.58264	3.64752	3.5785	0.0428503	0.0224019	0.000111317	2.48613	2.46005	2.42216	2.31944	2.21001	2.29611	0.0989543	0.2149	0.216972	1.64724	1.62735	1.71174
38	3.61351	3.69992	3.60314	-0.00182329	0.00544356	0.0403645	3.60758	3.67285	3.60817	0.0451428	0.0225263	-0.000230654	2.77625	2.74558	2.69669	2.54068	2.44746	2.50504	0.190792	0.364451	0.382012	1.90162	1.88633	2.0256
39	3.6159	3.69828	3.60457	-0.00337541	0.011649	0.0396963	3.62499	3.69116	3.62588	0.0458294	0.0226929	-0.00132494	2.98605	2.94834	2.88951	2.69634	2.61541	2.65071	0.332371	0.549346	0.599827	2.087	2.07262	2.17455
40	3.61376	3.70009	3.60406	-0.000702531	0.0228861	0.0407248	3.63434	3.70038	3.64028	0.0458291	0.0237574	-0.000136329	3.13165	3.08836	3.02399	2.80221	2.73274	2.75204	0.517565	0.739818	0.832115	2.22247	2.21237	2.29313
41	3.61328	3.69738	3.60238	-0.000105575	0.0394682	0.0409717	3.64235	3.70849	3.64671	0.0468323	0.0232565	-0.000413439	3.23202	3.18237	3.1152	2.87659	2.81413	2.82205	0.715973	0.908593	1.04148	2.31898	2.31262	2.38196
42	3.6143	3.69817	3.6042	-0.000213892	0.0594646	0.0415655	3.64701	3.7151	3.6546	0.046353	0.0246744	-0.00131315	3.29846	3.24778	3.18114	2.92875	2.87371	2.87243	0.897434	1.04528	1.21521	2.39429	2.38584	2.44605
43	3.61256	3.70096	3.60684	0.00254414	0.0792452	0.0404209	3.65114	3.71834	3.65572	0.0470428	0.023974	-0.00126166	3.34509	3.29143	3.22519	2.9645	2.9152	2.90833	1.05124	1.15003	1.35405	2.44688	2.43994	2.49818
44	3.61498	3.70154	3.60653	0.00716156	0.0960679	0.0403586	3.65513	3.72211	3.66048	0.0474856	0.0233819	-0.00118423	3.37367	3.32109	3.25552	2.9925	2.94608	2.93451	1.18144	1.23211	1.46094	2.48955	2.48251	2.5341
45	3.6159	3.70164	3.60875	0.00847695	0.109235	0.0396779	3.65476	3.72377	3.6627	0.0466778	0.0242359	-0.00102459	3.39574	3.34218	3.28023	3.01297	2.96905	2.95502	1.28565	1.2938	1.5468	2.52287	2.5155	2.56639
46	3.61386	3.69907	3.6055	0.00801297	0.122196	0.0394902	3.65629	3.72579	3.66121	0.0463849	0.0242352	-0.00207137	3.40729	3.36016	3.29573	3.0287	2.98635	2.96935	1.37096	1.34548	1.61236	2.54747	2.54107	2.59208
47	3.61568	3.69986	3.60393	0.0108833	0.131066	0.0383791	3.65726	3.72459	3.66357	0.0475285	0.0234924	-0.00396861	3.4194	3.37331	3.30932	3.04231	3.00105	2.98518	1.43922	1.38973	1.66659	2.56913	2.56236	2.61356
48	3.61536	3.69918	3.60532	0.0114198	0.139485	0.0371216	3.656	3.72429	3.66416	0.0463554	0.0228684	-0.00533338	3.42538	3.38437	3.32223	3.05406	3.0138	2.99655	1.49659	1.42872	1.71172	2.58878	2.58046	2.63196
49	3.61245	3.69979	3.60379	0.0127577	0.148922	0.0370928	3.65821	3.72394	3.66411	0.0473653	0.0234724	-0.00710647	3.43265	3.39174	3.33271	3.06216	3.02541	3.00544	1.5435	1.46412	1.75173	2.60479	2.59426	2.64683
50	3.61157	3.69748	3.60401	0.0128795	0.157545	0.0376406	3.65775	3.72515	3.66486	0.0466398	0.0223305	-0.00928959	3.43503	3.39755	3.33809	3.07032	3.03354	3.01309	1.58252	1.4963	1.78462	2.61973	2.60754	2.66056
51	3.61109	3.69763	3.60391	0.0142954	0.166126	0.0361784	3.65774	3.72643	3.66528	0.0478727	0.0232494	-0.00862331	3.43809	3.40401	3.34784	3.08101	3.04198	3.02229	1.617	1.52803	1.81559	2.63164	2.61736	2.67534
52	3.61347	3.70058	3.60365	0.0143952	0.174196	0.033872	3.65818	3.72477	3.66615	0.0464917	0.0231233	-0.0122544	3.44268	3.41043	3.35472	3.08399	3.04834	3.02791	1.64763	1.55832	1.84212	2.64277	2.62916	2.68546
53	3.61158	3.69976	3.60372	0.0151218	0.183616	0.0328778	3.65688	3.72713	3.66673	0.0468014	0.0224405	-0.0128315	3.44565	3.41569	3.35916	3.08926	3.05446	3.03594	1.67392	1.58475	1.86767	2.65364	2.63657	2.69595
54	3.61119	3.69746	3.60372	0.0143673	0.193167	0.0323475	3.65841	3.72684	3.66627	0.046362	0.0215813	-0.0141663	3.44716	3.42087	3.36452	3.09452	3.06122	3.03979	1.69815	1.61151	1.88978	2.66248	2.64254	2.7044
55	3.61155	3.6963	3.60317	0.014928	0.202113	0.0302208	3.65726	3.7256	3.66717	0.0464217	0.0223071	-0.014354	3.44969	3.42591	3.36974	3.10086	3.06608	3.0459	1.72049	1.63609	1.91113	2.67113	2.65024	2.71327

## Sheet: Table Cq values
Color	Position	Sample Name	Gene Name	Gene Type	Cq	Call	Combined Result	Failure	Excluded	Sample Type	Replicate Group	Dye	Edited Call	Slope	EPF	Notes	Sample Prep Notes	Number
255;132;197;238	A1	PC1	None	N/A	-	Negative	N/A	None	Unchecked	Unknown	A1	FAM		0.42	3.61			1
255;132;197;238	A2	PC1	None	N/A	-	Negative	N/A	None	Unchecked	Unknown	A1	FAM		0.46	3.70			2
255;132;197;238	A3	PC1	None	N/A	-	Negative	N/A	None	Unchecked	Unknown	A1	FAM		0.41	3.60			3
255;103;154;47	A5	PC5	None	N/A	-	Negative	N/A	None	Unchecked	Unknown	A5	FAM		0.00	0.02			5
255;103;154;47	A6	PC5	None	N/A	-	Negative	N/A	None	Unchecked	Unknown	A5	FAM		0.02	0.20			6
255;103;154;47	A7	PC5	None	N/A	-	Negative	N/A	None	Unchecked	Unknown	A5	FAM		0.01	0.04			7
255;234;79;79	C1	PC2	None	N/A	-	Negative	N/A	None	Unchecked	Unknown	C1	FAM		0.46	3.66			25
255;234;79;79	C2	PC2	None	N/A	-	Negative	N/A	None	Unchecked	Unknown	C1	FAM		0.47	3.73			26
255;234;79;79	C3	PC2	None	N/A	-	Negative	N/A	None	Unchecked	Unknown	C1	FAM		0.46	3.67			27
255;242;138;21	C5	NC	None	N/A	-	-	N/A		Checked	Unknown	C5	FAM		-	-			29
255;242;138;21	C6	NC	None	N/A	-	-	N/A		Checked	Unknown	C5	FAM		-	-			30
255;242;138;21	C7	NC	None	N/A	-	-	N/A		Checked	Unknown	C5	FAM		-	-			31
255;34;176;146	E1	PC3	None	N/A	-	Negative	N/A	None	Unchecked	Unknown	E1	FAM		0.45	3.44			49
255;34;176;146	E2	PC3	None	N/A	-	Negative	N/A	None	Unchecked	Unknown	E1	FAM		0.46	3.42			50
255;34;176;146	E3	PC3	None	N/A	-	Negative	N/A	None	Unchecked	Unknown	E1	FAM		0.46	3.36			51
255;132;197;238	E5	CVA6 VLP -RNase	None	N/A	-	Negative	N/A	None	Unchecked	Unknown	E5	FAM		0.43	3.09			53
255;132;197;238	E6	CVA6 VLP -RNase	None	N/A	-	Negative	N/A	None	Unchecked	Unknown	E5	FAM		0.42	3.06			54
255;132;197;238	E7	CVA6 VLP -RNase	None	N/A	-	Negative	N/A	None	Unchecked	Unknown	E5	FAM		0.42	3.04			55
255;95;103;174	G1	PC4	None	N/A	-	Negative	N/A	None	Unchecked	Unknown	G1	FAM		0.19	1.72			73
255;95;103;174	G2	PC4	None	N/A	-	Negative	N/A	None	Unchecked	Unknown	G1	FAM		0.19	1.63			74
255;95;103;174	G3	PC4	None	N/A	-	Negative	N/A	None	Unchecked	Unknown	G1	FAM		0.23	1.91			75
255;234;79;79	G5	CVA6 VLP +RNase	None	N/A	-	Negative	N/A	None	Unchecked	Unknown	G5	FAM		0.37	2.66			77
255;234;79;79	G6	CVA6 VLP +RNase	None	N/A	-	Negative	N/A	None	Unchecked	Unknown	G5	FAM		0.37	2.65			78
255;234;79;79	G7	CVA6 VLP +RNase	None	N/A	-	Negative	N/A	None	Unchecked	Unknown	G5	FAM		0.39	2.71			79

## Sheet: Pastry melt curves
Temperature\Fluorescence	CVA6 VLP +Rnase	CVA6 VLP +Rnase	CVA6 VLP +Rnase	CVA6 VLP -Rnase	CVA6 VLP -Rnase	CVA6 VLP -Rnase	NC	NC	NC
36.6579				0.0555943
36.7134				0.055736
36.7741	0.0728944
36.7844				0.0556551
36.8199					0.0724763
36.8294	0.0727844
36.8439				0.0556101
36.8752					0.0724998
36.9001	0.0727457
36.904				0.0555518
36.9279							0.0202157
36.9366		0.085309
36.9458					0.0724916
36.9569				0.0554422
36.9594	0.0728062
36.983							0.0201609
36.9916		0.0852601
37.0051					0.0725157
37.0179				0.0554691
37.0193	0.0726785
37.0536							0.02015
37.0539								0.0195529
37.062		0.0852139
37.0648					0.0725857
37.0721	0.072608
37.0758				0.0553676
37.1087								0.0195704
37.1127							0.0200726
37.1176					0.0724614
37.1209		0.0851439
37.1328	0.0725303
37.1414				0.0553503
37.156						0.0799757
37.1723							0.020165
37.1782					0.0724375
37.179								0.0195146
37.1805		0.0849987
37.1905	0.0724804
37.2015				0.055187
37.2108						0.0798588
37.2166									0.019993
37.2232			0.0571209
37.2249							0.0200769
37.233		0.0849679
37.2359					0.0723194
37.2379								0.0195188
37.248				0.0552121
37.2558	0.0725551
37.2712									0.019834
37.2779			0.0570865
37.281						0.0795712
37.2854							0.0200239
37.2934		0.0850054
37.2974								0.0195006
37.3012					0.0723281
37.3107				0.0551396
37.3157	0.0724412
37.3398						0.0796273
37.3411									0.0198626
37.343							0.0200168
37.3478			0.0569713
37.3498								0.0194601
37.3508		0.0847601
37.361					0.0721124
37.3621	0.0722225
37.3743				0.0550496
37.3992						0.0795852
37.3998									0.0198562
37.4065			0.0568293
37.4073					0.0720844
37.4081							0.0200547
37.41								0.0194991
37.4159		0.0846742
37.4245	0.0720776
37.4399				0.0548749
37.4515						0.0796558
37.459									0.0197766
37.4657			0.0569719
37.4674								0.0194316
37.4678							0.0200181
37.4697					0.0719379
37.4755		0.0846894
37.4879	0.0719489
37.4937				0.0549292
37.5111									0.0198548
37.5117						0.0795443
37.514							0.019986
37.5179			0.0568305
37.5216		0.0845861
37.5323								0.0194211
37.5331					0.0719649
37.5533	0.0719755
37.5644				0.0549443
37.5689						0.0795357
37.5712									0.0197838
37.5762							0.0199603
37.5779			0.0566519
37.5837		0.0842615
37.5918								0.0194605
37.5983					0.0718491
37.6068	0.0719352
37.6116				0.0548609
37.6282									0.0197479
37.6338						0.0796861
37.6349			0.0566133
37.6378								0.0193884
37.6395							0.0199544
37.6468		0.0842012
37.6518					0.0716332
37.673				0.0546864
37.6773	0.0717455
37.6929									0.0197569
37.6931						0.079325
37.6996			0.0567071
37.6998								0.0193062
37.7046							0.0199016
37.7118		0.0841381
37.7222					0.0714707
37.7242				0.0546233
37.7243	0.0718258
37.7391						0.079392
37.7521									0.019701
37.7579							0.0199129
37.7588			0.0565228
37.7628								0.0193632
37.7651		0.0839964
37.7692					0.0714606
37.7856	0.0715046
37.7916				0.0545001
37.7979									0.0197033
37.801						0.0792289
37.8047			0.056381
37.8277								0.0192851
37.8282							0.0199359
37.8304					0.0715568
37.8352		0.0840154
37.8366	0.0715478
37.8524				0.0544688
37.8596									0.0196646
37.8639						0.0790838
37.8664			0.0564237
37.875							0.0198121
37.8809								0.0193302
37.8813					0.0713802
37.882		0.0837136
37.9014				0.0544279
37.9037	0.0713682
37.9224									0.0196777
37.9287						0.07913
37.9291			0.0562361
37.9361							0.0198592
37.943		0.0836288
37.9484					0.0712988
37.9509								0.0193315
37.9626				0.0543965
37.9643	0.0711589
37.9818						0.0791591
37.9869							0.0197344
37.987									0.0196367
37.9937		0.0837036	0.0561216
37.9976								0.0192438
38.0089					0.0712822
38.0131	0.0710105
38.0278				0.0543566
38.0399									0.0195976
38.0467			0.0561255
38.0517						0.0789119
38.0538							0.0198909
38.0576					0.0711073
38.0584								0.0192009
38.0605		0.0834172
38.0741	0.0710978
38.0874				0.0542729
38.0983						0.0790037
38.1091								0.0192095
38.1096									0.0194559
38.1143							0.0197445
38.1163			0.0560489
38.1186					0.0710573
38.1208		0.0832789
38.1391	0.0710332
38.1493				0.0541255
38.1561									0.0194922
38.1591						0.07873
38.1628			0.0559937
38.1629							0.0197762
38.1693		0.0832053
38.1757								0.019214
38.1835					0.0709281
38.1985	0.0707594
38.2061				0.0540785
38.2097						0.0788445
38.2167									0.0194568
38.2234			0.0559628
38.2237							0.019737
38.23		0.083132
38.2359								0.019168
38.2429					0.0709553
38.2601	0.0706621
38.2609				0.054082
38.2671									0.0194546
38.2739			0.0557643
38.2762						0.0786636
38.2844								0.0192194
38.2884							0.0196977
38.2946		0.0830368
38.3045					0.0707289
38.3168	0.0707426
38.318				0.0540059
38.3335									0.0193756
38.3363						0.0785119
38.3402			0.0558195
38.3449								0.0191206
38.3476							0.0197095
38.3538		0.082799
38.361					0.0707555
38.3713	0.0705107
38.3807				0.0539437
38.3847						0.0786642
38.3934									0.0193823
38.4002			0.0556505
38.4091							0.0197267
38.4095								0.0190873
38.4151		0.0828236
38.4155					0.07065
38.4282	0.0704513
38.4331				0.0539138
38.4417									0.0193449
38.4452						0.078512
38.4484			0.0556564
38.4655							0.0196333
38.4685								0.01913
38.4715		0.0826074
38.4724					0.0706077
38.4907	0.0702945
38.502									0.0195053
38.5052				0.0537922
38.5087			0.0556431
38.5096						0.0784472
38.5199							0.0196781
38.5258		0.0824194
38.5297								0.0190831
38.5348					0.0705057
38.543	0.0701949
38.5558				0.0536783
38.5662									0.0193613
38.5685						0.0784415
38.573			0.0555152
38.5766							0.0195468
38.5823		0.0822799
38.586								0.0189659
38.587					0.0705093
38.6148	0.0701139
38.6149				0.0537717
38.6249									0.0194009
38.6297						0.0782738
38.6317			0.0555694
38.6389							0.0195817
38.6402								0.0191139
38.6445		0.0822358
38.6588					0.0703306
38.6652	0.0701568
38.6798				0.0536876
38.6858						0.0783094
38.6859									0.0193347
38.691							0.0195797
38.6927			0.0553335
38.6965		0.0823316
38.6966								0.0189558
38.7091					0.0702949
38.7241	0.0700351
38.7364				0.0535891
38.7399						0.0781307
38.7419									0.0193562
38.7487			0.0553631
38.7587								0.0190103
38.7626							0.0195968
38.768		0.0820043			0.0701846
38.7795				0.0535259
38.7888	0.069854
38.7959									0.0193085
38.7963						0.0781757
38.8026			0.0551799
38.8106								0.0189738
38.8128							0.0194124
38.8181		0.0819946
38.8326					0.0701286
38.8451	0.0697802
38.8521									0.0192627
38.8536				0.0534816
38.8583						0.0780361
38.8589			0.0552674
38.8716							0.0195
38.8768		0.0818173
38.882								0.0189631
38.8881	0.0696845
38.8889					0.0701201
38.9101						0.0780366
38.9111				0.0534296
38.9139									0.0191972
38.9207			0.0551443
38.9318					0.0699932
38.932								0.018968
38.936							0.0195265
38.9411		0.0817758
38.9568				0.0532294
38.9619	0.0696443
38.9656									0.0193465
38.9724			0.0550209
38.9814						0.0779036
38.9905								0.0188805
38.9921							0.0194255
38.9971		0.0814966
39.0056					0.0697567
39.0193	0.0695855
39.0254				0.053273
39.0313						0.0779175
39.035							0.0193972
39.0366									0.0192064
39.0399		0.0814308
39.0434			0.0550486
39.0547								0.0188866
39.0628					0.0696462
39.0648	0.0694514
39.0836				0.0533166
39.0864									0.0192124
39.0898						0.0778684
39.0932			0.0549713
39.1083					0.0696969
39.1086							0.0193477
39.1107								0.0188672
39.1134		0.0813381
39.1331	0.0692766
39.1447									0.0191063
39.1493				0.0531104
39.1515			0.0547479
39.1534								0.0187776
39.1539						0.0777005
39.1657							0.01943
39.1704		0.0812882
39.1765					0.0696544
39.1912	0.0690796
39.2				0.0530578
39.2086									0.019216
39.2097						0.0776137
39.2111							0.0192689
39.2154			0.0548198
39.2157		0.0811731
39.2267								0.0187528
39.2346					0.0695307
39.2523						0.0775259
39.2566	0.0690605
39.2643									0.0190883
39.269				0.0530723
39.2711			0.0546954
39.2792							0.0193201
39.2837		0.0809201						0.0187657
39.2999					0.0695483
39.3068									0.0191374
39.307	0.06897
39.3136			0.0548364
39.3179				0.0530199
39.3256						0.0773311
39.3289								0.01878
39.3371							0.0192997
39.3415		0.0808544
39.3503					0.0694422
39.3759	0.0688659
39.3799									0.0191063
39.3824						0.0772869
39.3835				0.0529139
39.3866			0.0545888
39.3967								0.0187494
39.4023							0.0194202
39.4065		0.0808196
39.4191					0.0693034
39.4246	0.0688242
39.4276						0.0772676
39.4362				0.0528889
39.4365									0.0191878
39.4433			0.0545483
39.4525							0.0192096
39.4544								0.0187451
39.4568		0.0806516
39.4677					0.0692481
39.4816									0.0191033
39.4883			0.0545215
39.49	0.0686401
39.4953						0.0772449
39.5029				0.052882
39.5193								0.0187576
39.5212							0.019142
39.5253		0.0806086
39.5331					0.0691978
39.5425	0.0686705
39.5491									0.0190983
39.5529						0.0772168
39.5559			0.0543103
39.5595				0.052733
39.5695								0.0186134
39.5697							0.0191254
39.5737		0.0804899
39.5855					0.0691216
39.6065									0.0190302
39.6089	0.0685296
39.6121				0.0526735
39.6133			0.0543326
39.6178						0.0771576
39.6349							0.019183
39.6378								0.01856
39.6388		0.0804
39.6519					0.0689879
39.6653	0.0684436
39.6678						0.0770618
39.6712									0.0190704
39.678			0.0542859
39.6837				0.0524804
39.6862								0.0186319
39.6873							0.0192119
39.691		0.08027
39.7083					0.0688317
39.7177	0.0683093
39.7211									0.0190389
39.7279			0.0541444
39.7358				0.0525766
39.7361						0.0768672
39.7512								0.0185537
39.7534							0.0192186
39.7571		0.0801268
39.7606					0.06885
39.7844						0.0767098
39.7888				0.0524915
39.7891	0.068171
39.7892									0.0189629
39.796			0.0541262
39.8033								0.0186372
39.8097							0.0190899
39.8132		0.0800004
39.8318					0.0687691
39.8373									0.0189954
39.841	0.0680874
39.8441			0.054029
39.8492						0.0767477
39.8539				0.0524819
39.8619							0.0191095
39.8654		0.079909
39.8693								0.0185963
39.8837					0.0688268
39.8938	0.0680907
39.9013						0.0768015
39.902									0.0189454
39.9088			0.0540397
39.9119				0.0523107
39.9253								0.0184815
39.933							0.019074
39.9363		0.0798616
39.9365					0.0686592
39.9539									0.0189615
39.9587	0.0678788
39.9608			0.0540233
39.9672						0.0765647
39.9769				0.0524068
39.9774								0.0185481
39.9847							0.0190317
39.988		0.0796307
40.0013					0.0686162
40.0164	0.0678137
40.0196									0.019016
40.0231						0.0765341
40.0264			0.0538979
40.0331				0.0521723
40.0374							0.0190045
40.0406		0.0794638
40.0482								0.0185088
40.059					0.0683784
40.0751						0.0763585
40.0754									0.0188626
40.0812	0.0676925
40.0822			0.0539183
40.0855				0.0523023
40.0998								0.0185558
40.1021							0.0191262
40.1051		0.0793579
40.1237					0.0685358
40.1272									0.0188645
40.134			0.0538241
40.1373	0.0677799
40.1458						0.0763661
40.1522								0.0183943
40.1525				0.0521662
40.1596							0.0190409
40.1625		0.0793709
40.1797					0.0681982
40.1895	0.0676152
40.1973						0.0762955
40.1977									0.0187817
40.2038				0.0520618
40.2045			0.0538078
40.2167								0.0184326
40.2242							0.0189661
40.227		0.0792373
40.2319					0.0681529
40.2491									0.0188196
40.2497						0.0762695
40.2559			0.0536997
40.2562	0.0675744
40.2618				0.0520699
40.274								0.0184745
40.2801							0.0189835
40.2828		0.0790704
40.2985					0.0681923
40.3013									0.018878
40.3073	0.0674384
40.3081			0.053563
40.3141						0.0762249
40.3188				0.0519875
40.3321							0.0189363
40.3347		0.0789388
40.3383								0.0183702
40.3496					0.0681055
40.3651	0.0674448
40.3654									0.0188313
40.3713						0.0762236
40.3723			0.0535163
40.3871				0.0517398
40.394								0.0184529
40.3986							0.0189725
40.4011		0.0788157
40.4073					0.0680289
40.4219	0.067264
40.4225									0.0187977
40.4294			0.0534911
40.4355						0.0760625
40.4399				0.0518617
40.4459								0.0183538
40.4496							0.0188963
40.452		0.0787562
40.4641					0.0679799
40.4866									0.0187656
40.49	0.0671447
40.4911						0.0757979
40.4934			0.0533315
40.5047				0.0517842
40.5071							0.0188825
40.5095		0.0787605
40.5121								0.0183923
40.532					0.0679625
40.542									0.0187674
40.5426	0.0670245
40.5429						0.0758972
40.5489			0.0533407
40.5589				0.0518188
40.5629								0.0183402
40.5638							0.0189203
40.566		0.078584
40.5847					0.0679644
40.5937									0.0187176
40.6005			0.0533736
40.6071	0.0671048
40.6091						0.0756621
40.6203								0.0183918
40.6218				0.0517018
40.6316							0.0188416
40.6337		0.0783867
40.6491					0.067639
40.6596									0.0186852
40.6598						0.0756387
40.6612	0.066905
40.6665			0.053186
40.6767								0.0182135
40.6806				0.0515594
40.6841							0.0188397
40.6861		0.0783374
40.7031					0.067683
40.7102									0.0187735
40.717			0.0532095			0.0756244
40.7238	0.0667666
40.7332				0.0515879
40.7443								0.0182723
40.7484							0.0188016
40.7503		0.078183
40.7656					0.0674712
40.7673									0.0186405
40.7734						0.0755462
40.7741			0.0531729
40.7824	0.0667253
40.7966								0.0182539
40.7997				0.0515098
40.8022							0.0188137
40.804		0.0780842
40.8235									0.0187059
40.8242					0.0675401
40.8303			0.0531407
40.8348	0.0667046
40.8409						0.0754776
40.8552				0.0513548
40.8607								0.0182499
40.8646							0.018774
40.8663		0.0779373
40.8766					0.0673214
40.8907									0.0186209
40.8931						0.0754483
40.8976			0.0531703
40.9011	0.0665465
40.9143								0.0182507
40.9201				0.051358
40.923							0.018782
40.9247		0.0779231
40.9427					0.0673415
40.9428									0.0186624
40.9497			0.0529733
40.9564	0.0664232
40.957						0.0753657
40.9634				0.0513436
40.9753							0.018785
40.9765								0.0182044
40.9768		0.077687
40.998					0.067285
41.0066									0.0186412
41.0107						0.0752831
41.0135			0.0530429
41.021	0.0663148
41.0324				0.0512442
41.0347								0.0181845
41.0413							0.0187735
41.0427		0.077689
41.06									0.0186281
41.0626					0.0673083
41.0642	0.0662132
41.0669			0.0528962
41.0727						0.0752225
41.0868				0.0511005				0.0181755
41.0964							0.0187567
41.0977		0.0775191
41.1057					0.0670419
41.1219									0.0185782
41.1288			0.0529589
41.1309						0.0749301
41.133	0.0661776
41.1494				0.0511694
41.1526								0.0181334
41.1609							0.01861
41.1621		0.0775539
41.1744					0.0670263
41.1799									0.018515
41.1829						0.074932
41.1868			0.0526724
41.1872	0.0660147
41.2039							0.0186757
41.205		0.0773646
41.2075								0.0181588
41.2191				0.0511217
41.2285					0.0668853
41.2318									0.0187084
41.2386			0.0526923
41.2485						0.075093
41.2495	0.0658841
41.2717								0.0182047
41.2725							0.0186018
41.2735		0.0772334
41.276				0.0509757
41.2908					0.0668484
41.2972									0.0185844
41.3034						0.0749061
41.3041			0.0527061
41.3146								0.0181319
41.319	0.0659673
41.3265							0.0186511
41.3274		0.0771372		0.0509994
41.3519									0.0185241
41.3588			0.0527073
41.3602					0.0667484
41.3675						0.0748084
41.3757	0.0658417
41.383								0.0180551
41.3886							0.0186764
41.3894		0.0770945
41.39				0.0509906
41.4103						0.0747546
41.4159									0.0184423
41.4168					0.0668318
41.4227			0.0525241
41.4269	0.0656711
41.4367								0.0180138
41.4478				0.05084
41.4579							0.018559
41.4585		0.0770136
41.4586									0.0186177
41.4655			0.0523743
41.468					0.0666794
41.4785						0.0746139
41.4893	0.0656377
41.4987								0.0180278
41.5067				0.0507649
41.5143							0.0185657
41.5149		0.0767561
41.5266									0.018441
41.5303					0.0667851
41.5322						0.0745489
41.5335			0.0523848
41.5469	0.0656641
41.5654							0.0185239
41.5659		0.0767966
41.566				0.050895
41.5676								0.0180026
41.5801									0.018399
41.587			0.0523188
41.5879					0.0665464
41.5941						0.0744243
41.6056	0.065454
41.6239								0.0178821
41.6269				0.0507487
41.6276							0.0185146
41.628		0.0766327
41.6418									0.0184753
41.6465					0.0664364
41.6487			0.0524116
41.663						0.0744441
41.6647	0.065412
41.6748								0.0179568
41.685							0.0184743
41.6853		0.0765347
41.6884				0.0506821
41.7056					0.0663233
41.7105									0.0183843
41.7173			0.0522605
41.7192						0.0745124
41.7254	0.0653448
41.7368								0.0179636
41.7399				0.0506011
41.7435							0.0184372
41.7437		0.0763768
41.7662					0.0663793
41.7665									0.0183961
41.77						0.0742312
41.7734			0.0522023
41.7866	0.0651609
41.794								0.0179364
41.7971				0.0505328
41.8024							0.0186011
41.8025		0.0762785
41.8172									0.0183895
41.8241			0.0521717
41.8274					0.0662862
41.8318						0.074305
41.838	0.0653964
41.8523								0.0179662
41.8629		0.0762551					0.018506
41.8633				0.0503247
41.8787					0.0661865
41.8788									0.0182953
41.8857			0.0522077
41.889						0.074177
41.895	0.0650727
41.9104				0.0504465
41.911								0.0179838
41.9238		0.0759887
41.924							0.0184167
41.9356					0.066042
41.9358									0.0183517
41.9427			0.0521328
41.9472						0.0740234
41.9609	0.0650709
41.9713								0.0179569
41.9749		0.0760318
41.9751							0.0184523
41.9826				0.0503764
41.9939									0.0183502
42.0008			0.0520163
42.0015					0.0660507
42.0058						0.0740719
42.0078	0.0647401
42.0316		0.0757659
42.0319							0.0184387
42.0321								0.0179142
42.0338				0.050301
42.0484					0.0659069
42.0523									0.0183408
42.0592			0.0519251
42.0659						0.0739691
42.0797	0.06485
42.0831								0.017876
42.0965				0.0501971
42.0972		0.0757285
42.0977							0.0183644
42.1123									0.0182463
42.1192			0.0518966
42.1202					0.0658232
42.1267						0.0738177
42.1308	0.0647284
42.1397								0.0177733
42.144		0.0757215
42.1445							0.0183171
42.1475				0.0501717
42.1712					0.065932
42.1729									0.0183038
42.1776						0.0737408
42.1798			0.051808
42.1933	0.0647784
42.2052								0.0178195
42.2155		0.0755872
42.2161							0.0182098
42.2227				0.050153
42.2236									0.0182438
42.2306			0.0519367
42.2336					0.0657432
42.2341						0.0736713
42.2441	0.0644642
42.2518								0.0178038
42.2662		0.0755169
42.267							0.018331
42.2727				0.0500493
42.28									0.0182332
42.2844					0.065603
42.2869			0.0516598
42.2995						0.0736096
42.3191	0.0644447
42.3232								0.0177828
42.3285		0.0753535
42.3293							0.0183178
42.3332				0.0499823
42.3452									0.0182784
42.3461						0.0733679
42.3521			0.0517092
42.3593					0.0654856
42.3689	0.064281
42.3739								0.0177818
42.379		0.0752755
42.3799							0.018234
42.3916									0.0181613
42.3953				0.0499298
42.3985			0.051568
42.4091					0.0654397
42.4174						0.0733373
42.4291	0.064271
42.436								0.0176777
42.4496				0.0498152
42.4536		0.0752481
42.4547							0.0182603
42.4627									0.0181836
42.468						0.0732658
42.4692					0.0654991
42.4696			0.0516755
42.4865								0.0177825
42.491	0.0641652
42.5031		0.0750392
42.5043							0.0182283
42.5077				0.049901
42.5132									0.0181453
42.5201			0.0514939
42.53						0.073129
42.5311					0.0653455
42.5451	0.0641363
42.5609								0.0177644
42.563		0.0748691
42.5643							0.0181514
42.5685				0.0498492
42.575									0.018263
42.5804						0.0732348
42.5819			0.0514624
42.5851					0.0652304
42.6031	0.0640277
42.6104								0.017676
42.6246		0.07492
42.6252									0.0181212
42.626							0.0181272
42.6298				0.0497696
42.6321			0.0512992
42.643					0.0652172
42.6547						0.0729115
42.6636	0.0639108
42.6702								0.0176629
42.6785		0.0747105
42.68							0.018206
42.6875				0.0495841
42.6994									0.0181507
42.7035					0.0651554
42.7041						0.0728569
42.7063			0.0514162
42.7247	0.0637751
42.7317								0.0176956
42.7361		0.0747549
42.7377							0.0182086
42.7434				0.0494174
42.7486									0.0180969
42.7555			0.0512774
42.7638						0.0730386
42.7645					0.0651163
42.7821	0.0637907
42.7854								0.017595
42.7964		0.0745782
42.7981							0.0181486
42.8081									0.0180878
42.8131				0.0495803
42.8151			0.0512288
42.8219					0.0649054
42.8252						0.0729044
42.8379	0.0636653
42.8429								0.0176719
42.8572		0.0743933
42.8589							0.018127
42.8649				0.0494945
42.8694									0.0180813
42.8763			0.0512406
42.8776					0.064891
42.8789						0.0728451
42.9031								0.0175566
42.9073	0.0636252
42.9143		0.0743087
42.9162							0.0180939
42.9226				0.0494414
42.9229									0.0181458
42.9298			0.0510468
42.9363						0.0725628
42.947					0.0649102
42.9589	0.0634431
42.9637								0.0175775
42.9698		0.0742433
42.9717							0.0181131
42.9801									0.0180137
42.9845				0.0494314
42.9871			0.0510529
42.9964						0.0726396
42.9985					0.0645556
43.0164	0.0635033
43.0208								0.0175763
43.0389		0.0741671
43.0401									0.0180555
43.0405				0.0492769
43.041							0.0180459
43.047			0.0510105
43.056					0.0646763
43.0569						0.0724363
43.0762								0.017635
43.0781	0.0632729
43.0902		0.0740032
43.0924							0.0180983
43.1004									0.0179801
43.103				0.049241
43.1074			0.05102
43.1139						0.0725439
43.1176					0.0645213
43.1339	0.0632907
43.1452								0.0175193
43.1474		0.0738774
43.1497							0.0180447
43.1572									0.0179937
43.1607				0.0491941
43.1642			0.0508223
43.1692						0.0723749
43.1733					0.0644943
43.1962	0.0631755
43.1964								0.0175263
43.2088		0.0738658
43.2112							0.0180944
43.2123									0.017963
43.2193			0.0509015
43.2213				0.0491264
43.2355					0.0645697
43.2381						0.072335
43.2535								0.0176023
43.2537	0.0630991
43.2643		0.0737242
43.2668							0.0179717
43.2778				0.0490957
43.281									0.0179922
43.288			0.0507978
43.2892						0.0721799
43.293					0.064278
43.3141	0.0631602
43.3147								0.0174435
43.3263		0.0737318
43.3289							0.017921
43.332									0.0179479
43.3387				0.0491133
43.339			0.0508258
43.3463						0.0721515
43.3533					0.0643573
43.3701								0.0174535
43.3704	0.0629769
43.3835		0.0734864
43.3862							0.0179724
43.3889									0.0179962
43.3959			0.0507521
43.3968				0.0490113
43.4074						0.0721191
43.4095					0.0643251
43.431	0.0627979
43.432								0.0174318
43.4435		0.0735223
43.4464							0.0180426
43.4499									0.017992
43.455				0.0488826
43.4568			0.0506796
43.4627						0.0720613
43.4701					0.0642122
43.4889	0.0628546
43.4891								0.0174613
43.4996		0.0733727
43.5025							0.0178526
43.505									0.0179293
43.512			0.0504982
43.513				0.0489808
43.5245						0.0718276
43.528					0.0641946
43.5469	0.0626461
43.5491								0.0174784
43.5599		0.07326
43.5629							0.0178548
43.5666									0.0179222
43.5736			0.0505465
43.5808				0.0488277
43.5815						0.0717088
43.5859					0.0641806
43.6047	0.0625969
43.605								0.0174416
43.6175		0.0731871
43.6206							0.0178379
43.6235									0.0178416
43.6305			0.0504634
43.6383				0.0487435
43.6414						0.0718682
43.6436					0.0638682
43.6652								0.0174168
43.6723	0.0624217
43.6752		0.0730005
43.6784							0.0179572
43.6832									0.0178177
43.6902			0.0504729
43.6926				0.048743
43.6972						0.0715842
43.7111					0.0638411
43.7227								0.0174299
43.7296	0.0623668
43.7328		0.0730861
43.7361							0.0178183
43.7389									0.017886
43.7458			0.0503205
43.7502				0.0486835
43.7573						0.0716493
43.7684					0.0638576
43.7803								0.0173992
43.7837	0.0623961
43.7988									0.0178069
43.8		0.0728613
43.8034							0.0178163
43.8058			0.0503068
43.8112				0.0485686
43.8148						0.0715333
43.8224					0.0637942
43.8377								0.0173638
43.8411	0.0622537
43.8561									0.0178339
43.857		0.0727503
43.8605							0.0179061
43.863			0.0502862
43.8723						0.0712914
43.8764				0.0485777
43.8798					0.0637172
43.9019	0.062198
43.9048								0.0172898
43.9108		0.0726135
43.9134									0.0177482
43.9144							0.0178941
43.9204			0.0501772
43.9296						0.0713296
43.9306				0.048414
43.9405					0.0636765
43.9618								0.0173348
43.9669	0.0619947
43.968		0.0726542
43.9706									0.0178191
43.9717							0.0178841
43.9776			0.0501009
43.9872				0.0485134
43.9966						0.071284
44.0055					0.0634847
44.0155								0.0172789
44.0208	0.0620458
44.0284		0.0724555
44.0322							0.0177849
44.0374									0.0177311
44.0444			0.0499922
44.0468				0.0484339
44.0534						0.0712174
44.0594					0.0636147
44.0725								0.0172995
44.0772	0.0619248
44.0931		0.0723979
44.0941									0.0177237
44.097							0.0178108
44.101			0.0501231
44.107				0.0484659
44.1071						0.0711573
44.1157					0.0634921
44.1329								0.0172372
44.1366	0.0619807
44.1468		0.0722173
44.1475									0.0176479
44.1508							0.0177162
44.1545			0.0499412
44.164						0.0710919
44.1681				0.0483851
44.175					0.0633654
44.1966	0.061835
44.1974								0.0172305
44.2029		0.0721709
44.2043									0.0176485
44.207							0.0177156
44.2113			0.049908
44.2243						0.0709558
44.2245				0.0481389
44.2349					0.06322
44.251								0.017242
44.2575	0.0616649
44.262		0.0720645
44.2644									0.0177096
44.2662							0.0176994
44.2714			0.0499012
44.2887						0.070849
44.2904				0.0481888
44.2957					0.0632034
44.307								0.0172152
44.3137	0.0616438
44.3216		0.0720372
44.326							0.0176859
44.3287									0.0177251
44.3357			0.0498439
44.3423						0.0707226
44.3427				0.0481829
44.352					0.0631501
44.366								0.0172047
44.3793	0.0615274
44.382									0.017677
44.3822		0.0717493
44.3867							0.0176042
44.389			0.0497939
44.3982						0.0708164
44.4089				0.0480585
44.4175					0.0630963
44.4255								0.0171292
44.4314	0.0614448
44.4378									0.0176693
44.4382		0.0716035
44.4427							0.0175879
44.4448			0.0498382
44.4571						0.07068
44.466				0.0481323
44.4695					0.0629403
44.4861								0.0170918
44.4965									0.0176293
44.4974	0.0615304
44.5035		0.0716631	0.0496723
44.5081							0.0176545
44.5165						0.070561
44.5239				0.0480612
44.5355					0.0629262
44.5419								0.0171609
44.5544	0.0613911
44.5553		0.0715681
44.5558									0.0175928
44.56							0.0176318
44.5628			0.0496119
44.5769						0.0704951
44.5805				0.047993
44.5923					0.0629793
44.6071								0.017146
44.612	0.0612721
44.616									0.0176018
44.621		0.0714454
44.623			0.0495353
44.6258							0.0176316
44.6327						0.0704465
44.6427				0.0478844
44.65					0.0629989
44.6588								0.0171144
44.6685	0.0611627
44.6717									0.0175769
44.6776		0.0713702
44.6786			0.0494986
44.6826							0.0176089
44.6978						0.0704105
44.7063					0.0627926
44.7065				0.0479853
44.7243								0.0170485
44.7304	0.0611407
44.735		0.0712761
44.7365									0.0176215
44.7401							0.0175681
44.7436			0.0495296
44.7494						0.0701047
44.7589				0.0478192
44.7682					0.0627094
44.7809								0.0170675
44.788									0.0175865
44.7911		0.0712005
44.7939	0.0610414
44.795			0.0494924
44.7963							0.0175803
44.8118				0.047727
44.8148						0.0701632
44.8317					0.0626342
44.8382								0.0170154
44.8462	0.0608452
44.8528		0.0710283
44.8533									0.0175701
44.858							0.0175464
44.8603			0.0494848
44.8713						0.0701753
44.8784				0.0476608
44.8839					0.0625691
44.8942								0.0170463
44.8988	0.0608769
44.9096									0.0175536
44.916		0.0710245
44.9166			0.0494014
44.9214							0.0175683
44.9285						0.0700331
44.9365					0.0624971
44.9416				0.0475966
44.9557								0.0170167
44.9652	0.0609034
44.9666									0.0174568
44.968		0.070988
44.9734							0.0174847
44.9736			0.0491558
44.9845						0.0699735
44.993				0.0475374
45.0028					0.0624876
45.0188								0.016983
45.0204		0.0707797
45.0224									0.017459
45.0259							0.0175609
45.0282	0.0607684
45.0294			0.0492969
45.0459						0.0699566
45.0573				0.0474829
45.0657					0.0623745
45.0707								0.0170279
45.0794	0.0606105
45.0836									0.0175275
45.0864		0.0708571
45.0907			0.0491724
45.0921							0.0174895
45.1089						0.069851
45.1143				0.0474482
45.1169					0.0623816
45.123								0.0169609
45.1435	0.0605551
45.1465									0.0173949
45.1491		0.0705833
45.1535			0.0492622
45.1549							0.01749
45.1607						0.0698214
45.1779				0.047358
45.1809					0.0622207
45.189								0.0170016
45.1982									0.0174408
45.2		0.0705057
45.2004	0.0605199
45.2052			0.0490819
45.2059							0.0174367
45.2129						0.0696196
45.2377					0.0622274
45.24				0.047455
45.2502									0.0174808
45.2515								0.0169349
45.2573			0.0491207
45.2637	0.0604681
45.2638		0.0705
45.2698							0.017441
45.2788						0.0696787
45.2901				0.0473403
45.301					0.0621537
45.3024								0.0169495
45.3159									0.0174526
45.3204		0.0704468
45.3229			0.0490233
45.3256	0.0602626
45.3265							0.017438
45.3412						0.0696962
45.359				0.0472868
45.3628					0.0619484
45.366								0.0169055
45.3755	0.0603007
45.3781									0.0174008
45.3834		0.0701613
45.3852			0.0489293
45.3896							0.0172597
45.392						0.069436
45.4123				0.0471345
45.4126					0.0619777
45.4225								0.0168801
45.4288									0.0174417
45.4358			0.0489651
45.4442	0.0602605
45.4449		0.070174
45.4512							0.017324
45.4556						0.0694281
45.4688				0.0472066
45.4813					0.0617788
45.4854								0.0168727
45.4921									0.0173597
45.4946		0.0701888
45.4973	0.0600384
45.4992			0.0487527
45.501							0.0173492
45.5119						0.069211
45.5324				0.0471398
45.5343					0.0618058
45.5468								0.016787
45.5484									0.0173875
45.5535	0.0600136
45.5554			0.0488334
45.563		0.0699421
45.5695							0.0173417
45.5748						0.0691719
45.5868				0.0471469
45.5905					0.0617567
45.5964								0.0168091
45.611									0.0174306
45.6158		0.0698549
45.6169	0.0598968
45.6181			0.0487844
45.6224							0.0173638
45.6361						0.0691565
45.6539					0.0616947
45.6564				0.0470009
45.6646								0.0168207
45.6711	0.0598752
45.6717		0.0697269
45.6721									0.0173158
45.6784							0.0172966
45.6792			0.0486776
45.6856						0.0692732
45.708					0.0616887
45.7135				0.0468879
45.7173								0.0167744
45.7215									0.0173489
45.7285			0.0486348
45.7349		0.0696709
45.7405	0.0598013
45.7417							0.017277
45.7537						0.0690273
45.7688				0.046836
45.7732								0.0167312
45.7773					0.061712
45.7888		0.0697567
45.7894									0.0173273
45.7957							0.0172294
45.7965			0.0485533
45.7974	0.0597595
45.8063						0.0689328
45.8256				0.046932
45.8341					0.0615014
45.8362								0.0167683
45.8419									0.0171956
45.849			0.0486322
45.8525	0.059571
45.8578		0.0696319
45.8621						0.0689949
45.8648							0.0172821
45.8839				0.0467529
45.8892					0.0612791
45.89								0.0168063
45.8975									0.0172557
45.9046			0.0484685
45.9091	0.0596314
45.9144		0.0694242
45.9215							0.0172833
45.925						0.0687896
45.9457					0.0614236
45.9471				0.0469153
45.9589								0.0167918
45.9603									0.0173354
45.9671	0.0594174
45.9673			0.048436
45.9692		0.0695077
45.9764							0.0173321
45.9788						0.0687879
45.9998				0.0467478
46.0037					0.0613029
46.0139									0.0173314
46.0154								0.0167584
46.0209			0.0485168
46.0255		0.0692453
46.0301	0.0593287
46.0328							0.0172789
46.0475						0.0686578
46.0607				0.0467867
46.0666					0.0612896
46.0702								0.016778
46.0824									0.0172914
46.0826	0.05935
46.0833		0.0691765
46.0895			0.0483451
46.0907							0.0172402
46.104						0.0685955
46.1191					0.0610486
46.1234				0.0466259
46.1264								0.0167438
46.1387									0.0172771
46.1433	0.0593901
46.1458			0.0483717
46.1459		0.0690804
46.1534							0.0170904
46.1586						0.0685567
46.1732				0.0465107
46.1797					0.0612895
46.184								0.0167245
46.1932									0.0172249
46.1982		0.0689881
46.2003			0.0482544
46.2058	0.0591509						0.0171341
46.2147						0.0684251
46.2313				0.0465461
46.2422					0.0610769
46.2466								0.016721
46.2491									0.0171482
46.2554	0.0591724
46.2562			0.0482831
46.2585		0.0689527
46.2663							0.0171489
46.2723						0.068374
46.2917					0.0608463
46.2951				0.0463337
46.2987								0.0166245
46.3065									0.0172034
46.3133	0.0590912
46.3136			0.0481988
46.3208		0.0687985
46.3286							0.0170786
46.3347						0.068273
46.3495					0.061011
46.3587				0.0465243
46.359								0.0166591
46.3688									0.0172703
46.3701		0.0685753
46.3759			0.0480867
46.3769	0.0590027
46.378							0.0170924
46.3868						0.0682607
46.4131					0.0607516
46.4207									0.0171095
46.4211								0.0165937
46.4262				0.0463818
46.4277		0.0686382
46.4278			0.0482279
46.4357							0.0170761
46.4403	0.0588826
46.447						0.068156
46.4703								0.0166326
46.4761				0.0462945
46.4764					0.0608083
46.4807									0.0171337
46.4878			0.048087
46.491		0.0685433
46.4991							0.0171427
46.5075	0.0588287
46.509						0.0680034
46.5278								0.0166413
46.5289				0.0462574
46.5425									0.0171152
46.5436					0.0607926
46.5497			0.0479588
46.554		0.0683665
46.5573	0.058815
46.5582						0.0679792
46.5623							0.0170305
46.5885				0.0462076
46.591								0.0166003
46.5916									0.0170849
46.5932					0.06077
46.5987			0.0478658
46.6098	0.0587018
46.6156						0.0680309
46.621		0.0684419
46.6293							0.0170182
46.6458					0.0605544
46.6488									0.0170119
46.6515				0.0461869
46.654								0.0166051
46.6559			0.0478637
46.6693	0.0585649
46.6704		0.0683117
46.6787						0.0678943
46.6789							0.0169517
46.7051					0.0605814
46.7115				0.0461394
46.7117									0.0170729
46.7188			0.047796
46.7207								0.0164868
46.7227		0.0681875
46.7313							0.0169844
46.732	0.058541
46.7415						0.0677333
46.7678					0.0603899
46.7701								0.0165172
46.7733				0.0461266
46.7744									0.0171376
46.7815			0.0478559
46.7818		0.0680921
46.7905							0.0169818
46.7919	0.0585392
46.8082						0.0677544
46.8223								0.0165339
46.8276					0.0603395
46.8341				0.0460259
46.8409									0.0169746
46.8443		0.0681248
46.848			0.0477552
46.853							0.0169568
46.8534	0.0584302
46.8575						0.067668
46.8813								0.0165459
46.8856				0.0460813
46.889					0.0603232
46.89									0.0169696
46.8971			0.0476921
46.9038		0.067843
46.9096						0.0674563
46.9127							0.0169331
46.914	0.0583191
46.942									0.0169872
46.9436								0.0165051
46.9491			0.0477856
46.9496					0.0602053
46.9552				0.046011
46.965		0.067816
46.9653	0.0583109
46.9685						0.067472
46.974							0.0170208
47.0008					0.0603003				0.0170215
47.0031								0.0164526
47.0079			0.0476617
47.0123				0.0458849
47.0254		0.0677431
47.0308						0.0673806
47.0344							0.01697
47.0346	0.0581364
47.0628									0.0169692
47.0642								0.0164413
47.0699			0.0476965
47.0701					0.0602666
47.0704				0.0458524
47.0764		0.0676569
47.0855							0.0169169
47.0901						0.0673444
47.0916	0.0580752
47.1216				0.0457172
47.122									0.0168919
47.1244								0.0164577
47.127					0.0600311
47.1292			0.0475431
47.1454		0.0675602
47.1495	0.0579566
47.1511						0.067349
47.1547							0.0168707
47.1753								0.0164261
47.1828									0.0169875
47.1848					0.0599498
47.1861				0.0457853
47.1899			0.0475018
47.2005	0.0580849
47.202		0.0674857
47.2112						0.0671563
47.2114							0.0168478
47.2358					0.0599426
47.2428									0.016998
47.2442								0.0163803
47.2466				0.0455294
47.2499			0.0473551
47.2596		0.0673955
47.2621						0.0670687
47.2647	0.0577719
47.2691							0.0168711
47.2935									0.0168939
47.3					0.0598559
47.3006			0.0473712
47.3007								0.016414
47.3104		0.0673448
47.3112				0.0456458
47.32							0.0168853
47.325	0.057799
47.3309						0.0671685
47.3583								0.016333
47.3602					0.0599522
47.3621									0.0169551
47.365				0.0456467
47.3692			0.0472784
47.3743		0.0671711
47.384							0.016937
47.3873						0.0670674
47.3894	0.0578331
47.4089								0.0164306
47.4183									0.0169782
47.4246					0.0597245
47.4247				0.0454298
47.4254			0.047341
47.4343		0.0671106
47.443	0.0577066
47.4441							0.0167806
47.4448						0.0669597
47.4727								0.0163475
47.4756									0.0169095
47.4781					0.0597812
47.4828			0.0472868
47.4944				0.0454254
47.4953						0.0667614
47.4984		0.0670539
47.5025	0.0575848
47.5083							0.0168388
47.526									0.0168746
47.5326								0.0163218
47.5332			0.0472872
47.5375					0.0595478
47.5468				0.0454503
47.5517		0.0670884
47.5591						0.0667883
47.5617							0.0167971
47.572	0.0575174
47.5895									0.0168653
47.5966								0.0164139
47.5967			0.0471377
47.6069					0.0595453
47.6095				0.0453657
47.6109		0.0669303
47.6189						0.0666091
47.621							0.0167903
47.6241	0.0574532
47.6492									0.0167978
47.6498								0.016369
47.6563			0.0470436
47.659					0.0595819
47.6633				0.0453589
47.68		0.0667805
47.6827						0.0667338
47.6866	0.0574274
47.6903							0.0167809
47.7089								0.0162258
47.7129									0.0168053
47.72			0.0468882
47.7214					0.059579
47.7223				0.0452573
47.7319		0.0666807
47.7358						0.0665639
47.7402	0.0573165
47.7422							0.0167622
47.7658									0.016846
47.773			0.0470183
47.775					0.0593925
47.7779								0.01624
47.7833				0.0452605
47.7941		0.0666712
47.7948						0.0664327
47.799	0.0571888
47.8045							0.0167285
47.8246									0.0168138
47.8297								0.0162297
47.8318			0.0468727
47.8337					0.0591901
47.8427				0.0451931
47.8474		0.0665903
47.8579							0.0166633
47.8598	0.0571358
47.8638						0.0664982
47.8917								0.0162686
47.8922				0.0451155
47.8934									0.0167162
47.8945					0.0592795
47.9005			0.0468934
47.9059		0.066476
47.9155						0.0663403
47.9165							0.0166854
47.919	0.0570274
47.9449								0.016218	0.0168003
47.9521			0.0468696
47.9536					0.0593609
47.9537				0.0451012
47.9664		0.0662886
47.9683	0.057124
47.9771							0.016646
47.9774						0.0663045
48.0029					0.05928
48.0034								0.0162499
48.0067									0.0166779
48.0117				0.0450856
48.0139			0.0468729
48.0253		0.0662974
48.0296	0.0569569
48.0305						0.0662902
48.0361							0.0166036
48.0597									0.0166779
48.0638								0.0161943
48.0641					0.0591925
48.0669			0.0466771
48.0743		0.0663137
48.0847				0.0449893
48.0853							0.0166354
48.0874	0.0570138
48.0889						0.0661508
48.1179									0.0167569
48.1218					0.0590071
48.1225								0.0162299
48.125			0.0466517
48.1354		0.0663434
48.1375				0.0450144
48.1464							0.0165671
48.1492						0.0660142
48.1601	0.0568546
48.1715								0.0161238
48.178									0.0167065
48.1852			0.0466314
48.1928		0.0659556
48.1944					0.0590458
48.2006				0.0449793
48.2039							0.0166187
48.2078						0.065977
48.2128	0.0568334
48.2324								0.0161875
48.2365									0.0166252
48.2424				0.0448184
48.2437			0.0465933
48.2471					0.0588069
48.2568						0.0659562
48.2652		0.0659349
48.2756	0.0567324
48.2764							0.0165978
48.2852									0.0166236
48.2897								0.0160989
48.2924			0.0466217
48.3081				0.0448051
48.3099					0.0588555
48.3173	0.0565716
48.3176		0.0659657				0.0659467
48.3289							0.0165682
48.3459									0.0165998
48.3515					0.0587622
48.3531			0.0464915
48.362								0.0161078
48.3748						0.0658109
48.3802		0.0657697
48.3815				0.044799
48.3828	0.0565514
48.3916							0.0165416
48.403									0.0166073
48.4102			0.0464219
48.4143								0.0161741
48.4169					0.0587319
48.4216		0.0657052
48.4331							0.0165604
48.4346				0.0447935
48.4469						0.0657681
48.4558	0.0565434
48.4749									0.0166936
48.4767								0.01611
48.4821			0.046342
48.4864				0.0446444
48.4867		0.065687
48.4899					0.0587549
48.4984							0.0164695
48.4992						0.065651
48.5087	0.0564733
48.5181								0.016131
48.527									0.0166411
48.5342			0.0464038
48.5378				0.0446615
48.5428					0.0585434
48.5594		0.0654911
48.5604	0.0563919
48.5616						0.0654985
48.5712							0.0165375
48.5831								0.0160111
48.5891									0.0165407
48.5943					0.0586587
48.5963			0.0464493
48.6028						0.0655524
48.6099				0.044607
48.6116	0.0563487
48.6121		0.0655885
48.6239							0.0165286
48.6303									0.0165992
48.6375			0.0464124
48.6455					0.0585177
48.6557								0.016078
48.6629				0.0444698
48.6634		0.0654408
48.6678						0.0653923
48.6754							0.0164475
48.6834	0.0563002
48.6951									0.016681
48.7023			0.0461187
48.7083								0.0160129
48.7144		0.0651897
48.7173					0.058487
48.7264							0.0164385
48.7328				0.0445218
48.7363	0.0561964
48.7402						0.0654712
48.7595								0.0160192
48.7673									0.0165246
48.7701					0.0582762
48.7745			0.0462103
48.7859		0.0652775
48.7903				0.0443747
48.7927						0.0653315
48.798							0.0165113
48.8058	0.0560321
48.8104								0.0160342
48.8196									0.0165717
48.8268			0.0462238
48.8385		0.0651397
48.8396				0.0443321	0.0583525
48.8439						0.0652984
48.8507							0.0164299
48.8632	0.0560683
48.8707									0.0164862
48.8779			0.0462018
48.8817								0.0160158
48.8947						0.0650998
48.8969					0.0581901
48.9005				0.0443629
48.9077		0.0650546
48.9124	0.0560794
48.9201							0.0165265
48.9213									0.016533
48.9285			0.0461974
48.9342								0.0159834
48.946					0.0583078
48.9547				0.0443227
48.9648		0.0650165
48.9659						0.0651738
48.973	0.0557935
48.9772							0.0163635
48.9923									0.0165768
48.9995			0.0460032
49.0033								0.0160212
49.0066					0.0581086
49.0136		0.0648977
49.0183						0.0649425
49.0205				0.044215
49.0262							0.0163347
49.027	0.0559256
49.0446									0.0164444
49.0518			0.0458721
49.0603								0.01598
49.0605					0.0580434
49.074		0.0647796
49.0745				0.0443486
49.0867							0.0163856
49.0873						0.0648335
49.0927	0.0557767
49.1091								0.0159195
49.1134									0.0164049
49.1206			0.0459583
49.1261					0.0579903
49.1277		0.0646622
49.1405							0.0162539
49.1442						0.0647936
49.1453				0.0441435
49.1464	0.0557203
49.1693								0.0159986
49.1701									0.0164503
49.1773			0.0458169
49.1797					0.0580107
49.1929						0.064747
49.193		0.0646904
49.1991				0.0440726
49.2059							0.0163062
49.2169	0.0556201
49.2187									0.01649
49.2229								0.0158675
49.2259			0.045898
49.2465		0.064554
49.2502					0.057886
49.2531						0.064861
49.2567				0.0441517
49.2594							0.0162817
49.2706	0.0555561
49.2787									0.0164627
49.2859			0.045786
49.2881								0.0159243
49.3038					0.0579454
49.3066						0.0647434
49.3158				0.0440631
49.3167		0.064506
49.3279	0.0554754
49.3297							0.0164238
49.3321									0.0164712
49.3393			0.0457085
49.3415								0.0158373
49.3611					0.0577321
49.3701		0.0643948
49.3717						0.0646262
49.3788				0.043947
49.3833							0.0163128
49.3868	0.0555192
49.397									0.0164511
49.4042			0.0456244
49.4116								0.0158373
49.4199					0.0577993
49.425						0.0644609
49.4271		0.0642793
49.4321				0.0438224
49.4404							0.0162297
49.4496	0.0552995
49.4501									0.0164281
49.4573			0.0456219
49.4649								0.0158435
49.4827					0.0576953
49.4857		0.0643007
49.4901				0.0439544
49.4949						0.0644226
49.4991							0.0163067
49.5027	0.0552344
49.5199									0.0164223
49.5218								0.0157748
49.5271			0.0456587
49.5357					0.0576996
49.5482		0.064256				0.0644336
49.5514				0.0438013
49.5605	0.055241
49.5617							0.0162349
49.5729									0.0163452
49.5802			0.0454913
49.5803								0.0158914
49.5934					0.0575933
49.601		0.0639918
49.605						0.0644767
49.6103				0.043709
49.6146							0.0162619
49.6216	0.055215
49.6296									0.0163659
49.6368			0.0455696
49.6427								0.0157532
49.6545					0.0575407
49.6585		0.0639952
49.6634						0.0643673
49.6712				0.0437468
49.6722							0.016186
49.6803	0.0550945
49.6878									0.0163112
49.6951			0.0454543
49.6954								0.0157581
49.7131					0.0574181
49.7193		0.0638948
49.7231				0.0436874
49.7257						0.0642164
49.7331							0.0161961
49.7409	0.0549535
49.75									0.0163626
49.7528								0.0157941
49.7572			0.0453647
49.7737					0.057431
49.7777		0.0638056
49.7784						0.0641308
49.7837				0.0437561
49.7916							0.0161792
49.7927	0.0550515
49.8025									0.016402
49.8097			0.0454206
49.8135								0.0157185
49.8254					0.0573059
49.8356						0.0640452
49.838		0.063834
49.8517				0.0436949
49.8521							0.0162603
49.853	0.0549278
49.8596									0.0163262
49.8668			0.0453486
49.8718								0.0157302
49.8857					0.0572747
49.8895		0.0638115
49.8962						0.0640312
49.9037							0.0161998
49.9093				0.0436114
49.92									0.0162179
49.9208	0.0549042
49.9272			0.0452642
49.932								0.015735
49.9496		0.0634673
49.9534					0.0572081
49.9544						0.0638542
49.9638							0.0162258
49.9659				0.0435928
49.978									0.0163429
49.9782	0.0547819
49.9834								0.015735
49.9853			0.0451622
50.0108					0.0571715
50.0146						0.0639253
50.017		0.0635402
50.0273				0.0435823
50.0313							0.0161833
50.0346	0.0547552
50.038									0.0163381
50.0433								0.0157042
50.0453			0.0450882
50.0659						0.0637859
[truncated: 6,826 more rows]

## Sheet: Pastry Peak
Temperature\-dF/dT	CVA6 VLP +Rnase	CVA6 VLP +Rnase	CVA6 VLP +Rnase	CVA6 VLP -Rnase	CVA6 VLP -Rnase	CVA6 VLP -Rnase	NC	NC	NC
36.6579				6.41642e-05
36.7134				6.40909e-05
36.7741	8.2177e-05
36.7844				6.40177e-05
36.8199					7.24849e-05
36.8294	8.2751e-05
36.8439				6.39445e-05
36.8752					7.2738e-05
36.9001	8.3325e-05
36.904				6.38713e-05
36.9279							1.78155e-05
36.9366		0.000103147
36.9458					7.2991e-05
36.9569				6.3798e-05
36.9594	8.38991e-05
36.983							1.80029e-05
36.9916		0.000103553
37.0051					7.32441e-05
37.0179				6.37248e-05
37.0193	8.44731e-05
37.0536							1.81903e-05
37.0539								1.73133e-05
37.062		0.000103959
37.0648					7.34971e-05
37.0721	8.50472e-05
37.0758				6.36516e-05
37.1087								1.74954e-05
37.1127							1.83777e-05
37.1176					7.37501e-05
37.1209		0.000104366
37.1328	8.56212e-05
37.1414				6.35784e-05
37.156						5.42523e-05
37.1723							1.8565e-05
37.1782					7.40032e-05
37.179								1.76776e-05
37.1805		0.000104772
37.1905	8.61953e-05
37.2015				6.35051e-05
37.2108						5.48573e-05
37.2166									2.81882e-05
37.2232			7.18122e-05
37.2249							1.87524e-05
37.233		0.000105179
37.2359					7.42562e-05
37.2379								1.78597e-05
37.248				6.34319e-05
37.2558	8.67693e-05
37.2712									2.78625e-05
37.2779			7.1642e-05
37.281						5.54622e-05
37.2854							1.89398e-05
37.2934		0.000105585
37.2974								1.80419e-05
37.3012					7.45093e-05
37.3107				6.33587e-05
37.3157	8.73434e-05
37.3398						5.60672e-05
37.3411									2.75369e-05
37.343							1.91272e-05
37.3478			7.14718e-05
37.3498								1.8224e-05
37.3508		0.000105991
37.361					7.47623e-05
37.3621	8.79174e-05
37.3743				6.32855e-05
37.3992						5.66722e-05
37.3998									2.72112e-05
37.4065			7.13016e-05
37.4073					7.50153e-05
37.4081							1.93146e-05
37.41								1.84062e-05
37.4159		0.000106398
37.4245	8.84915e-05
37.4399				6.32122e-05
37.4515						5.72772e-05
37.459									2.68856e-05
37.4657			7.11314e-05
37.4674								1.85883e-05
37.4678							1.9502e-05
37.4697					7.52684e-05
37.4755		0.000106804
37.4879	8.90655e-05
37.4937				6.3139e-05
37.5111									2.656e-05
37.5117						5.78822e-05
37.514							1.96894e-05
37.5179			7.09612e-05
37.5216		0.000107211
37.5323								1.87705e-05
37.5331					7.55214e-05
37.5533	8.96396e-05
37.5644				6.30658e-05
37.5689						5.84871e-05
37.5712									2.62343e-05
37.5762							1.98768e-05
37.5779			7.0791e-05
37.5837		0.000107617
37.5918								1.89526e-05
37.5983					7.57745e-05
37.6068	9.02136e-05
37.6116				6.29925e-05
37.6282									2.59087e-05
37.6338						5.90921e-05
37.6349			7.06208e-05
37.6378								1.91348e-05
37.6395							2.00642e-05
37.6468		0.000108023
37.6518					7.60275e-05
37.673				6.29193e-05
37.6773	9.07876e-05
37.6929									2.5583e-05
37.6931						5.96971e-05
37.6996			7.04506e-05
37.6998								1.93169e-05
37.7046							2.02516e-05
37.7118		0.00010843
37.7222					7.62806e-05
37.7242				6.28461e-05
37.7243	9.13617e-05
37.7391						6.03021e-05
37.7521									2.52574e-05
37.7579							2.0439e-05
37.7588			7.02804e-05
37.7628								1.94991e-05
37.7651		0.000108836
37.7692					7.65336e-05
37.7856	9.19357e-05
37.7916				6.27729e-05
37.7979									2.49318e-05
37.801						6.09071e-05
37.8047			7.01102e-05
37.8277								1.96812e-05
37.8282							2.06264e-05
37.8304					7.67866e-05
37.8352		0.000109243
37.8366	9.25098e-05
37.8524				6.26996e-05
37.8596									2.46061e-05
37.8639						6.1512e-05
37.8664			6.994e-05
37.875							2.08138e-05
37.8809								1.98634e-05
37.8813					7.70397e-05
37.882		0.000109649
37.9014				6.26264e-05
37.9037	9.30838e-05
37.9224									2.42805e-05
37.9287						6.2117e-05
37.9291			6.97698e-05
37.9361							2.10012e-05
37.943		0.000110056
37.9484					7.72927e-05
37.9509								2.00455e-05
37.9626				6.25532e-05
37.9643	9.36579e-05
37.9818						6.2722e-05
37.9869							2.11886e-05
37.987									2.39548e-05
37.9937		0.000110462	6.95996e-05
37.9976								2.02277e-05
38.0089					7.75458e-05
38.0131	9.42319e-05
38.0278				6.248e-05
38.0399									2.36292e-05
38.0467			6.94294e-05
38.0517						6.3327e-05
38.0538							2.1376e-05
38.0576					7.77988e-05
38.0584								2.04098e-05
38.0605		0.000110868
38.0741	9.4806e-05
38.0874				6.28381e-05
38.0983						6.3932e-05
38.1091								2.0592e-05
38.1096									2.33036e-05
38.1143							2.15634e-05
38.1163			6.92593e-05
38.1186					7.80518e-05
38.1208		0.000111275
38.1391	9.538e-05
38.1493				6.25086e-05
38.1561									2.29779e-05
38.1591						6.45369e-05
38.1628			6.90891e-05
38.1629							2.17508e-05
38.1693		0.000111681
38.1757								2.07741e-05
38.1835					7.83049e-05
38.1985	9.59266e-05
38.2061				6.24698e-05
38.2097						6.51419e-05
38.2167									2.26523e-05
38.2234			6.89189e-05
38.2237							2.19382e-05
38.23		0.000112088
38.2359								2.09563e-05
38.2429					7.90912e-05
38.2601	9.66648e-05
38.2609				6.23762e-05
38.2671									2.23266e-05
38.2739			6.87487e-05
38.2762						6.57469e-05
38.2844								2.11384e-05
38.2884							2.21256e-05
38.2946		0.000112494
38.3045					7.97801e-05
38.3168	9.72472e-05
38.318				6.26184e-05
38.3335									2.2001e-05
38.3363						6.63519e-05
38.3402			6.85785e-05
38.3449								2.13206e-05
38.3476							2.19947e-05
38.3538		0.000113103
38.361					8.0501e-05
38.3713	9.75213e-05
38.3807				6.25538e-05
38.3847						6.69569e-05
38.3934									2.16753e-05
38.4002			6.84083e-05
38.4091							2.1882e-05
38.4095								2.15027e-05
38.4151		0.000113647
38.4155					8.06831e-05
38.4282	9.79977e-05
38.4331				6.23095e-05
38.4417									2.13497e-05
38.4452						6.75618e-05
38.4484			6.82381e-05
38.4655							2.20329e-05
38.4685								2.14979e-05
38.4715		0.000114061
38.4724					8.04623e-05
38.4907	9.83708e-05
38.502									2.10241e-05
38.5052				6.20281e-05
38.5087			6.80679e-05
38.5096						6.81668e-05
38.5199							2.22238e-05
38.5258		0.00011431
38.5297								2.14473e-05
38.5348					7.99916e-05
38.543	9.84281e-05
38.5558				6.19164e-05
38.5662									2.06984e-05
38.5685						6.8123e-05
38.573			6.78977e-05
38.5766							2.21414e-05
38.5823		0.000114482
38.586								2.17443e-05
38.587					7.96127e-05
38.6148	9.8674e-05
38.6149				6.16508e-05
38.6249									2.02407e-05
38.6297						6.86664e-05
38.6317			6.75664e-05
38.6389							2.22898e-05
38.6402								2.17331e-05
38.6445		0.00011476
38.6588					7.92391e-05
38.6652	9.83537e-05
38.6798				6.16177e-05
38.6858						6.97084e-05
38.6859									1.996e-05
38.691							2.25368e-05
38.6927			6.73059e-05
38.6965		0.000114761
38.6966								2.17646e-05
38.7091					7.90455e-05
38.7241	9.81235e-05
38.7364				6.10885e-05
38.7399						7.07106e-05
38.7419									1.99133e-05
38.7487			6.69421e-05
38.7587								2.16689e-05
38.7626							2.23619e-05
38.768		0.000115083			7.85752e-05
38.7795				6.0843e-05
38.7888	9.77188e-05
38.7959									1.97637e-05
38.7963						7.14314e-05
38.8026			6.68699e-05
38.8106								2.17899e-05
38.8128							2.22058e-05
38.8181		0.000114984
38.8326					7.86669e-05
38.8451	9.76404e-05
38.8521									1.99405e-05
38.8536				6.10266e-05
38.8583						7.17718e-05
38.8589			6.60978e-05
38.8716							2.22329e-05
38.8768		0.000114586
38.882								2.18686e-05
38.8881	9.75118e-05
38.8889					7.88363e-05
38.9101						7.21022e-05
38.9111				6.07127e-05
38.9139									1.96845e-05
38.9207			6.56398e-05
38.9318					7.83883e-05
38.932								2.17494e-05
38.936							2.21812e-05
38.9411		0.000114287
38.9568				6.02453e-05
38.9619	9.71652e-05
38.9656									1.93505e-05
38.9724			6.56789e-05
38.9814						7.21964e-05
38.9905								2.16889e-05
38.9921							2.22104e-05
38.9971		0.000114601
39.0056					7.80563e-05
39.0193	9.63887e-05
39.0254				6.03263e-05
39.0313						7.14938e-05
39.035							2.20413e-05
39.0366									1.91356e-05
39.0399		0.000114795
39.0434			6.55922e-05
39.0547								2.14824e-05
39.0628					7.80942e-05
39.0648	9.61004e-05
39.0836				6.02065e-05
39.0864									1.88791e-05
39.0898						7.18215e-05
39.0932			6.49541e-05
39.1083					7.82967e-05
39.1086							2.21078e-05
39.1107								2.16595e-05
39.1134		0.000114699
39.1331	9.53882e-05
39.1447									1.87521e-05
39.1493				6.01412e-05
39.1515			6.488e-05
39.1534								2.14658e-05
39.1539						7.22897e-05
39.1657							2.20635e-05
39.1704		0.000114363
39.1765					7.81699e-05
39.1912	9.53459e-05
39.2				5.99976e-05
39.2086									1.85059e-05
39.2097						7.25308e-05
39.2111							2.17356e-05
39.2154			6.4806e-05
39.2157		0.000113838
39.2267								2.15152e-05
39.2346					7.73665e-05
39.2523						7.34146e-05
39.2566	9.4452e-05
39.2643									1.83912e-05
39.269				5.99419e-05
39.2711			6.41744e-05
39.2792							2.18432e-05
39.2837		0.000114047						2.11929e-05
39.2999					7.75032e-05
39.3068									1.82169e-05
39.307	9.40742e-05
39.3136			6.42097e-05
39.3179				6.00585e-05
39.3256						7.38368e-05
39.3289								2.12327e-05
39.3371							2.17129e-05
39.3415		0.000114007
39.3503					7.73162e-05
39.3759	9.41292e-05
39.3799									1.78068e-05
39.3824						7.38125e-05
39.3835				5.98548e-05
39.3866			6.41475e-05
39.3967								2.12302e-05
39.4023							2.19123e-05
39.4065		0.000113558
39.4191					7.73205e-05
39.4246	9.4198e-05
39.4276						7.42735e-05
39.4362				5.96447e-05
39.4365									1.7759e-05
39.4433			6.38351e-05
39.4525							2.15375e-05
39.4544								2.12834e-05
39.4568		0.000113528
39.4677					7.71862e-05
39.4816									1.78199e-05
39.4883			6.34796e-05
39.49	9.35841e-05
39.4953						7.4273e-05
39.5029				5.975e-05
39.5193								2.12139e-05
39.5212							2.15499e-05
39.5253		0.000113656
39.5331					7.73599e-05
39.5425	9.3062e-05
39.5491									1.79194e-05
39.5529						7.47023e-05
39.5559			6.28622e-05
39.5595				5.99184e-05
39.5695								2.10187e-05
39.5697							2.13409e-05
39.5737		0.000113408
39.5855					7.74066e-05
39.6065									1.7906e-05
39.6089	9.31088e-05
39.6121				5.99355e-05
39.6133			6.2528e-05
39.6178						7.4654e-05
39.6349							2.11177e-05
39.6378								2.0963e-05
39.6388		0.000113381
39.6519					7.71134e-05
39.6653	9.32125e-05
39.6678						7.49252e-05
39.6712									1.78633e-05
39.678			6.22139e-05
39.6837				5.9891e-05
39.6862								2.07061e-05
39.6873							2.0924e-05
39.691		0.000112983
39.7083					7.69621e-05
39.7177	9.28603e-05
39.7211									1.79806e-05
39.7279			6.18221e-05
39.7358				6.01117e-05
39.7361						7.53876e-05
39.7512								2.06277e-05
39.7534							2.06355e-05
39.7571		0.000113079
39.7606					7.705e-05
39.7844						7.58246e-05
39.7888				5.99858e-05
39.7891	9.27226e-05
39.7892									1.81255e-05
39.796			6.13945e-05
39.8033								2.06444e-05
39.8097							2.05792e-05
39.8132		0.000112403
39.8318					7.70428e-05
39.8373									1.84494e-05
39.841	9.2682e-05
39.8441			6.14012e-05
39.8492						7.62472e-05
39.8539				5.9749e-05
39.8619							2.04782e-05
39.8654		0.000112221
39.8693								2.03647e-05
39.8837					7.71089e-05
39.8938	9.29108e-05
39.9013						7.60075e-05
39.902									1.77178e-05
39.9088			6.10469e-05
39.9119				5.99151e-05
39.9253								1.99809e-05
39.933							2.03387e-05
39.9363		0.000112304
39.9365					7.71258e-05
39.9539									1.76234e-05
39.9587	9.26848e-05
39.9608			6.06697e-05
39.9672						7.58928e-05
39.9769				6.00086e-05
39.9774								2.00143e-05
39.9847							2.0308e-05
39.988		0.00011243
40.0013					7.69757e-05
40.0164	9.25288e-05
40.0196									1.74897e-05
40.0231						7.60946e-05
40.0264			5.9814e-05
40.0331				5.95565e-05
40.0374							2.00096e-05
40.0406		0.000112197
40.0482								1.97448e-05
40.059					7.66649e-05
40.0751						7.59399e-05
40.0754									1.76559e-05
40.0812	9.22134e-05
40.0822			5.97692e-05
40.0855				5.94167e-05
40.0998								1.99014e-05
40.1021							1.99243e-05
40.1051		0.000111319
40.1237					7.64539e-05
40.1272									1.71927e-05
40.134			5.97159e-05
40.1373	9.18059e-05
40.1458						7.62443e-05
40.1522								1.97607e-05
40.1525				5.94207e-05
40.1596							1.96557e-05
40.1625		0.00011142
40.1797					7.58498e-05
40.1895	9.13223e-05
40.1973						7.619e-05
40.1977									1.72465e-05
40.2038				5.89276e-05
40.2045			5.97974e-05
40.2167								1.96746e-05
40.2242							1.98908e-05
40.227		0.000110832
40.2319					7.56428e-05
40.2491									1.74387e-05
40.2497						7.64352e-05
40.2559			5.94884e-05
40.2562	9.11177e-05
40.2618				5.86423e-05
40.274								1.98264e-05
40.2801							1.98048e-05
40.2828		0.000110572
40.2985					7.53378e-05
40.3013									1.751e-05
40.3073	9.07903e-05
40.3081			5.89333e-05
40.3141						7.62086e-05
40.3188				5.83624e-05
40.3321							1.96385e-05
40.3347		0.000110088
40.3383								1.9641e-05
40.3496					7.52598e-05
40.3651	9.0259e-05
40.3654									1.73254e-05
40.3713						7.57541e-05
40.3723			5.88065e-05
40.3871				5.85358e-05
40.394								1.95634e-05
40.3986							1.97295e-05
40.4011		0.000110192
40.4073					7.52648e-05
40.4219	8.98829e-05
40.4225									1.7387e-05
40.4294			5.84385e-05
40.4355						7.56168e-05
40.4399				5.84659e-05
40.4459								1.94351e-05
40.4496							1.93488e-05
40.452		0.000110149
40.4641					7.54336e-05
40.4866									1.73558e-05
40.49	8.87409e-05
40.4911						7.49931e-05
40.4934			5.80372e-05
40.5047				5.85117e-05
40.5071							1.92663e-05
40.5095		0.000109829
40.5121								1.91716e-05
40.532					7.53383e-05
40.542									1.77744e-05
40.5426	8.84761e-05
40.5429						7.47638e-05
40.5489			5.78364e-05
40.5589				5.84598e-05
40.5629								1.90057e-05
40.5638							1.90957e-05
40.566		0.000109769
40.5847					7.53393e-05
40.5937									1.76448e-05
40.6005			5.73416e-05
40.6071	8.82767e-05
40.6091						7.47765e-05
40.6203								1.88885e-05
40.6218				5.84322e-05
40.6316							1.91602e-05
40.6337		0.0001093
40.6491					7.52427e-05
40.6596									1.77737e-05
40.6598						7.44887e-05
40.6612	8.85465e-05
40.6665			5.71911e-05
40.6767								1.87569e-05
40.6806				5.82549e-05
40.6841							1.90245e-05
40.6861		0.000109646
40.7031					7.50774e-05
40.7102									1.77059e-05
40.717			5.65821e-05			7.46155e-05
40.7238	8.82756e-05
40.7332				5.81789e-05
40.7443								1.85888e-05
40.7484							1.9041e-05
40.7503		0.000109679
40.7656					7.5008e-05
40.7673									1.78837e-05
40.7734						7.48789e-05
40.7741			5.63994e-05
40.7824	8.81406e-05
40.7966								1.86742e-05
40.7997				5.81382e-05
40.8022							1.87407e-05
40.804		0.000109233
40.8235									1.75829e-05
40.8242					7.4616e-05
40.8303			5.62534e-05
40.8348	8.75099e-05
40.8409						7.49992e-05
40.8552				5.78996e-05
40.8607								1.85358e-05
40.8646							1.91828e-05
40.8663		0.000109022
40.8766					7.44898e-05
40.8907									1.7574e-05
40.8931						7.49595e-05
40.8976			5.55226e-05
40.9011	8.7758e-05
40.9143								1.82975e-05
40.9201				5.76395e-05
40.923							1.93745e-05
40.9247		0.000108531
40.9427					7.44707e-05
40.9428									1.75077e-05
40.9497			5.58155e-05
40.9564	8.74906e-05
40.957						7.47486e-05
40.9634				5.76435e-05
40.9753							1.95535e-05
40.9765								1.84049e-05
40.9768		0.000108215
40.998					7.45597e-05
41.0066									1.74102e-05
41.0107						7.49278e-05
41.0135			5.56086e-05
41.021	8.7561e-05
41.0324				5.76343e-05
41.0347								1.85671e-05
41.0413							1.97023e-05
41.0427		0.000107763
41.06									1.74257e-05
41.0626					7.47213e-05
41.0642	8.74054e-05
41.0669			5.56035e-05
41.0727						7.5016e-05
41.0868				5.81484e-05				1.87166e-05
41.0964							1.95911e-05
41.0977		0.000107151
41.1057					7.47482e-05
41.1219									1.73641e-05
41.1288			5.53909e-05
41.1309						7.54037e-05
41.133	8.74214e-05
41.1494				5.78592e-05
41.1526								1.86941e-05
41.1609							1.94364e-05
41.1621		0.000106912
41.1744					7.47474e-05
41.1799									1.75164e-05
41.1829						7.61757e-05
41.1868			5.54264e-05
41.1872	8.74189e-05
41.2039							1.97289e-05
41.205		0.000106888
41.2075								1.83988e-05
41.2191				5.76346e-05
41.2285					7.4872e-05
41.2318									1.71709e-05
41.2386			5.55109e-05
41.2485						7.6147e-05
41.2495	8.74706e-05
41.2717								1.83512e-05
41.2725							1.99228e-05
41.2735		0.000106388
41.276				5.73427e-05
41.2908					7.44624e-05
41.2972									1.72567e-05
41.3034						7.64226e-05
41.3041			5.5703e-05
41.3146								1.85507e-05
41.319	8.73547e-05
41.3265							1.98921e-05
41.3274		0.000106001		5.77057e-05
41.3519									1.71239e-05
41.3588			5.53126e-05
41.3602					7.42649e-05
41.3675						7.70508e-05
41.3757	8.77044e-05
41.383								1.83836e-05
41.3886							1.98715e-05
41.3894		0.00010554
41.39				5.79301e-05
41.4103						7.6852e-05
41.4159									1.68893e-05
41.4168					7.38855e-05
41.4227			5.53379e-05
41.4269	8.77187e-05
41.4367								1.84947e-05
41.4478				5.80263e-05
41.4579							1.99908e-05
41.4585		0.000105449
41.4586									1.69983e-05
41.4655			5.51328e-05
41.468					7.43223e-05
41.4785						7.70931e-05
41.4893	8.79378e-05
41.4987								1.81651e-05
41.5067				5.76902e-05
41.5143							1.97308e-05
41.5149		0.000105579
41.5266									1.70298e-05
41.5303					7.3959e-05
41.5322						7.70715e-05
41.5335			5.48467e-05
41.5469	8.75552e-05
41.5654							1.968e-05
41.5659		0.000105323
41.566				5.75484e-05
41.5676								1.84881e-05
41.5801									1.70289e-05
41.587			5.48226e-05
41.5879					7.40601e-05
41.5941						7.75895e-05
41.6056	8.76336e-05
41.6239								1.85524e-05
41.6269				5.74078e-05
41.6276							1.96762e-05
41.628		0.000105027
41.6418									1.72006e-05
41.6465					7.48497e-05
41.6487			5.47629e-05
41.663						7.75437e-05
41.6647	8.71827e-05
41.6748								1.84047e-05
41.685							1.97043e-05
41.6853		0.000104819
41.6884				5.73515e-05
41.7056					7.47931e-05
41.7105									1.70059e-05
41.7173			5.48894e-05
41.7192						7.77427e-05
41.7254	8.72512e-05
41.7368								1.82865e-05
41.7399				5.72963e-05
41.7435							1.96155e-05
41.7437		0.000104845
41.7662					7.4983e-05
41.7665									1.70462e-05
41.77						7.7221e-05
41.7734			5.4825e-05
41.7866	8.6773e-05
41.794								1.81615e-05
41.7971				5.77358e-05
41.8024							1.9472e-05
41.8025		0.000104977
41.8172									1.70452e-05
41.8241			5.50677e-05
41.8274					7.50428e-05
41.8318						7.71704e-05
41.838	8.66225e-05
41.8523								1.81849e-05
41.8629		0.000104733					1.93004e-05
41.8633				5.77226e-05
41.8787					7.46293e-05
41.8788									1.71219e-05
41.8857			5.52341e-05
41.889						7.75338e-05
41.895	8.65335e-05
41.9104				5.76898e-05
41.911								1.78037e-05
41.9238		0.000104289
41.924							1.94008e-05
41.9356					7.46457e-05
41.9358									1.70232e-05
41.9427			5.53698e-05
41.9472						7.76337e-05
41.9609	8.61479e-05
41.9713								1.78981e-05
41.9749		0.000103732
41.9751							1.94257e-05
41.9826				5.72034e-05
41.9939									1.70908e-05
42.0008			5.50456e-05
42.0015					7.40198e-05
42.0058						7.80317e-05
42.0078	8.558e-05
42.0316		0.000103814
42.0319							1.94169e-05
42.0321								1.7719e-05
42.0338				5.7e-05
42.0484					7.39654e-05
42.0523									1.7031e-05
42.0592			5.51435e-05
42.0659						7.81749e-05
42.0797	8.55653e-05
42.0831								1.79839e-05
42.0965				5.72231e-05
42.0972		0.000103371
42.0977							1.9126e-05
42.1123									1.66575e-05
42.1192			5.50875e-05
42.1202					7.37061e-05
42.1267						7.81046e-05
42.1308	8.53091e-05
42.1397								1.79167e-05
42.144		0.000103198
42.1445							1.93541e-05
42.1475				5.67963e-05
42.1712					7.36799e-05
42.1729									1.67296e-05
42.1776						7.84607e-05
42.1798			5.5323e-05
42.1933	8.52696e-05
42.2052								1.77614e-05
42.2155		0.000103042
42.2161							1.9433e-05
42.2227				5.6692e-05
42.2236									1.65568e-05
42.2306			5.52101e-05
42.2336					7.3121e-05
42.2341						7.88932e-05
42.2441	8.49467e-05
42.2518								1.76254e-05
42.2662		0.00010293
42.267							1.95561e-05
42.2727				5.69317e-05
42.28									1.67436e-05
42.2844					7.36113e-05
42.2869			5.49362e-05
42.2995						7.85473e-05
42.3191	8.50535e-05
42.3232								1.74596e-05
42.3285		0.000102804
42.3293							1.92315e-05
42.3332				5.68618e-05
42.3452									1.67887e-05
42.3461						7.8772e-05
42.3521			5.48706e-05
42.3593					7.37187e-05
42.3689	8.51716e-05
42.3739								1.72911e-05
42.379		0.000102537
42.3799							1.91727e-05
42.3916									1.66133e-05
42.3953				5.66878e-05
42.3985			5.47281e-05
42.4091					7.35341e-05
42.4174						7.86155e-05
42.4291	8.50435e-05
42.436								1.71699e-05
42.4496				5.67876e-05
42.4536		0.00010233
42.4547							1.90392e-05
42.4627									1.65973e-05
42.468						7.85155e-05
42.4692					7.30573e-05
42.4696			5.47144e-05
42.4865								1.7077e-05
42.491	8.51229e-05
42.5031		0.000102331
42.5043							1.86029e-05
42.5077				5.69526e-05
42.5132									1.65531e-05
42.5201			5.4282e-05
42.53						7.94437e-05
42.5311					7.31181e-05
42.5451	8.49915e-05
42.5609								1.72039e-05
42.563		0.000102048
42.5643							1.85073e-05
42.5685				5.70701e-05
42.575									1.68261e-05
42.5804						7.98443e-05
42.5819			5.46255e-05
42.5851					7.29461e-05
42.6031	8.53926e-05
42.6104								1.70431e-05
42.6246		0.000101611
42.6252									1.62851e-05
42.626							1.81731e-05
42.6298				5.67369e-05
42.6321			5.48282e-05
42.643					7.32881e-05
42.6547						7.95028e-05
42.6636	8.55555e-05
42.6702								1.68083e-05
42.6785		0.000101522
42.68							1.82163e-05
42.6875				5.67188e-05
42.6994									1.62195e-05
42.7035					7.29936e-05
42.7041						7.94167e-05
42.7063			5.49821e-05
42.7247	8.53654e-05
42.7317								1.66137e-05
42.7361		0.000101301
42.7377							1.79594e-05
42.7434				5.62559e-05
42.7486									1.62422e-05
42.7555			5.44707e-05
42.7638						7.9335e-05
42.7645					7.29287e-05
42.7821	8.49077e-05
42.7854								1.67016e-05
42.7964		0.00010113
42.7981							1.77867e-05
42.8081									1.6601e-05
42.8131				5.57393e-05
42.8151			5.46526e-05
42.8219					7.25928e-05
42.8252						7.91543e-05
42.8379	8.48646e-05
42.8429								1.68274e-05
42.8572		0.000100744
42.8589							1.78303e-05
42.8649				5.59942e-05
42.8694									1.63795e-05
42.8763			5.50399e-05
42.8776					7.26657e-05
42.8789						7.93026e-05
42.9031								1.67932e-05
42.9073	8.49229e-05
42.9143		0.000100795
42.9162							1.78009e-05
42.9226				5.60124e-05
42.9229									1.63739e-05
42.9298			5.5131e-05
42.9363						7.94923e-05
42.947					7.20894e-05
42.9589	8.45047e-05
42.9637								1.68094e-05
42.9698		0.000100263
42.9717							1.78233e-05
42.9801									1.6359e-05
42.9845				5.53874e-05
42.9871			5.52704e-05
42.9964						7.99361e-05
42.9985					7.19031e-05
43.0164	8.45143e-05
43.0208								1.70968e-05
43.0389		0.000100402
43.0401									1.61824e-05
43.0405				5.51857e-05
43.041							1.79918e-05
43.047			5.49991e-05
43.056					7.17725e-05
43.0569						7.96475e-05
43.0762								1.72994e-05
43.0781	8.44061e-05
43.0902		0.000100636
43.0924							1.82103e-05
43.1004									1.61864e-05
43.103				5.46614e-05
43.1074			5.47266e-05
43.1139						7.91126e-05
43.1176					7.19844e-05
43.1339	8.37979e-05
43.1452								1.74869e-05
43.1474		0.00010058
43.1497							1.82521e-05
43.1572									1.61815e-05
43.1607				5.42562e-05
43.1642			5.47768e-05
43.1692						7.92314e-05
43.1733					7.16872e-05
43.1962	8.36296e-05
43.1964								1.74653e-05
43.2088		0.000100503
43.2112							1.78089e-05
43.2123									1.62032e-05
43.2193			5.47799e-05
43.2213				5.39282e-05
43.2355					7.11078e-05
43.2381						7.88963e-05
43.2535								1.73109e-05
43.2537	8.26882e-05
43.2643		0.000100274
43.2668							1.75181e-05
43.2778				5.41729e-05
43.281									1.63704e-05
43.288			5.45909e-05
43.2892						7.86051e-05
43.293					7.03706e-05
43.3141	8.24592e-05
43.3147								1.70969e-05
43.3263		0.000100427
43.3289							1.74344e-05
43.332									1.6367e-05
43.3387				5.3529e-05
43.339			5.43983e-05
43.3463						7.84045e-05
43.3533					7.02145e-05
43.3701								1.70323e-05
43.3704	8.18416e-05
43.3835		0.000100178
43.3862							1.7267e-05
43.3889									1.61596e-05
43.3959			5.4142e-05
43.3968				5.32368e-05
43.4074						7.84649e-05
43.4095					6.98799e-05
43.431	8.19517e-05
43.432								1.69306e-05
43.4435		0.000100317
43.4464							1.70026e-05
43.4499									1.59871e-05
43.455				5.31034e-05
43.4568			5.39502e-05
43.4627						7.81963e-05
43.4701					6.97579e-05
43.4889	8.18509e-05
43.4891								1.69756e-05
43.4996		0.00010049
43.5025							1.69353e-05
43.505									1.60332e-05
43.512			5.35764e-05
43.513				5.31367e-05
43.5245						7.78755e-05
43.528					6.96629e-05
43.5469	8.15401e-05
43.5491								1.71239e-05
43.5599		0.000100149
43.5629							1.68465e-05
43.5666									1.58855e-05
43.5736			5.33914e-05
43.5808				5.3118e-05
43.5815						7.77252e-05
43.5859					6.90812e-05
43.6047	8.05748e-05
43.605								1.71386e-05
43.6175		9.97347e-05
43.6206							1.71912e-05
43.6235									1.6075e-05
43.6305			5.32241e-05
43.6383				5.30109e-05
43.6414						7.74975e-05
43.6436					6.86515e-05
43.6652								1.71937e-05
43.6723	8.03924e-05
43.6752		9.95378e-05
43.6784							1.6913e-05
43.6832									1.6197e-05
43.6902			5.31284e-05
43.6926				5.30341e-05
43.6972						7.70584e-05
43.7111					6.85352e-05
43.7227								1.70928e-05
43.7296	8.02567e-05
43.7328		9.90407e-05
43.7361							1.67723e-05
43.7389									1.59219e-05
43.7458			5.29536e-05
43.7502				5.30387e-05
43.7573						7.71485e-05
43.7684					6.83525e-05
43.7803								1.70855e-05
43.7837	8.02792e-05
43.7988									1.62376e-05
43.8		9.89683e-05
43.8034							1.67671e-05
43.8058			5.26384e-05
43.8112				5.31359e-05
43.8148						7.69956e-05
43.8224					6.83662e-05
43.8377								1.7164e-05
43.8411	7.99923e-05
43.8561									1.62807e-05
43.857		9.86357e-05
43.8605							1.67446e-05
43.863			5.22378e-05
43.8723						7.71713e-05
43.8764				5.29957e-05
43.8798					6.78251e-05
43.9019	7.97031e-05
43.9048								1.70508e-05
43.9108		9.83497e-05
43.9134									1.62379e-05
43.9144							1.67042e-05
43.9204			5.1938e-05
43.9296						7.71478e-05
43.9306				5.26496e-05
43.9405					6.75278e-05
43.9618								1.68511e-05
43.9669	7.9613e-05
43.968		9.81523e-05
43.9706									1.58665e-05
43.9717							1.67942e-05
43.9776			5.17103e-05
43.9872				5.22935e-05
43.9966						7.63851e-05
44.0055					6.7727e-05
44.0155								1.69194e-05
44.0208	7.92751e-05
44.0284		9.80616e-05
44.0322							1.7343e-05
44.0374									1.59328e-05
44.0444			5.19035e-05
44.0468				5.22669e-05
44.0534						7.68026e-05
44.0594					6.75053e-05
44.0725								1.70026e-05
44.0772	7.89376e-05
44.0931		9.79683e-05
44.0941									1.5725e-05
44.097							1.74019e-05
44.101			5.14028e-05
44.107				5.22588e-05
44.1071						7.69907e-05
44.1157					6.76096e-05
44.1329								1.69242e-05
44.1366	7.91453e-05
44.1468		9.71878e-05
44.1475									1.58027e-05
44.1508							1.72845e-05
44.1545			5.15686e-05
44.164						7.68554e-05
44.1681				5.2616e-05
44.175					6.73601e-05
44.1966	7.89435e-05
44.1974								1.72577e-05
44.2029		9.70259e-05
44.2043									1.57465e-05
44.207							1.72542e-05
44.2113			5.13628e-05
44.2243						7.6754e-05
44.2245				5.22388e-05
44.2349					6.74436e-05
44.251								1.72256e-05
44.2575	7.89636e-05
44.262		9.70729e-05
44.2644									1.55127e-05
44.2662							1.71318e-05
44.2714			5.09776e-05
44.2887						7.64265e-05
44.2904				5.22067e-05
44.2957					6.7368e-05
44.307								1.73829e-05
44.3137	7.87167e-05
44.3216		9.71703e-05
44.326							1.71917e-05
44.3287									1.533e-05
44.3357			5.11302e-05
44.3423						7.61455e-05
44.3427				5.23341e-05
44.352					6.68854e-05
44.366								1.75202e-05
44.3793	7.87381e-05
44.382									1.53299e-05
44.3822		9.70683e-05
44.3867							1.71582e-05
44.389			5.11058e-05
44.3982						7.5925e-05
44.4089				5.23321e-05
44.4175					6.69524e-05
44.4255								1.76829e-05
44.4314	7.82824e-05
44.4378									1.51943e-05
44.4382		9.64209e-05
44.4427							1.73412e-05
44.4448			5.11362e-05
44.4571						7.61023e-05
44.466				5.22034e-05
44.4695					6.69157e-05
44.4861								1.74862e-05
44.4965									1.55341e-05
44.4974	7.85346e-05
44.5035		9.60503e-05	5.06463e-05
44.5081							1.71441e-05
44.5165						7.54108e-05
44.5239				5.23795e-05
44.5355					6.75333e-05
44.5419								1.74094e-05
44.5544	7.81487e-05
44.5553		9.60757e-05
44.5558									1.55855e-05
44.56							1.69983e-05
44.5628			5.08642e-05
44.5769						7.53238e-05
44.5805				5.19661e-05
44.5923					6.74666e-05
44.6071								1.72693e-05
44.612	7.82285e-05
44.616									1.54249e-05
44.621		9.53963e-05
44.623			5.06767e-05
44.6258							1.64966e-05
44.6327						7.49376e-05
44.6427				5.19226e-05
44.65					6.71566e-05
44.6588								1.69222e-05
44.6685	7.83217e-05
44.6717									1.51212e-05
44.6776		9.53038e-05
44.6786			5.02769e-05
44.6826							1.63889e-05
44.6978						7.49176e-05
44.7063					6.73137e-05
44.7065				5.15858e-05
44.7243								1.6866e-05
44.7304	7.77526e-05
44.735		9.48552e-05
44.7365									1.49705e-05
44.7401							1.64446e-05
44.7436			4.99923e-05
44.7494						7.47348e-05
44.7589				5.13608e-05
44.7682					6.75462e-05
44.7809								1.67961e-05
44.788									1.46479e-05
44.7911		9.48166e-05
44.7939	7.71451e-05
44.795			4.95547e-05
44.7963							1.66774e-05
44.8118				5.14376e-05
44.8148						7.4334e-05
44.8317					6.68447e-05
44.8382								1.67557e-05
44.8462	7.72557e-05
44.8528		9.44143e-05
44.8533									1.43926e-05
44.858							1.64972e-05
44.8603			4.93549e-05
44.8713						7.40316e-05
44.8784				5.14883e-05
44.8839					6.6671e-05
44.8942								1.65609e-05
44.8988	7.673e-05
44.9096									1.44266e-05
44.916		9.3997e-05
44.9166			4.93019e-05
44.9214							1.66998e-05
44.9285						7.40933e-05
44.9365					6.67968e-05
44.9416				5.15612e-05
44.9557								1.64898e-05
44.9652	7.65732e-05
44.9666									1.42432e-05
44.968		9.37915e-05
44.9734							1.7002e-05
44.9736			4.90828e-05
44.9845						7.43539e-05
44.993				5.1246e-05
45.0028					6.61363e-05
45.0188								1.63299e-05
45.0204		9.3866e-05
45.0224									1.40224e-05
45.0259							1.72245e-05
45.0282	7.63772e-05
45.0294			4.9121e-05
45.0459						7.38075e-05
45.0573				5.1277e-05
45.0657					6.66662e-05
45.0707								1.63224e-05
45.0794	7.65712e-05
45.0836									1.42295e-05
45.0864		9.37579e-05
45.0907			4.84825e-05
45.0921							1.70732e-05
45.1089						7.39107e-05
45.1143				5.12686e-05
45.1169					6.67601e-05
45.123								1.60799e-05
45.1435	7.66517e-05
45.1465									1.41009e-05
45.1491		9.31601e-05
45.1535			4.83821e-05
45.1549							1.70283e-05
45.1607						7.38426e-05
45.1779				5.12408e-05
45.1809					6.64992e-05
45.189								1.58073e-05
45.1982									1.41539e-05
45.2		9.31311e-05
45.2004	7.62782e-05
45.2052			4.84024e-05
45.2059							1.72092e-05
45.2129						7.37391e-05
45.2377					6.612e-05
45.24				5.13838e-05
45.2502									1.41327e-05
45.2515								1.56542e-05
45.2573			4.84557e-05
45.2637	7.61868e-05
45.2638		9.26898e-05
45.2698							1.70828e-05
45.2788						7.37586e-05
45.2901				5.12836e-05
45.301					6.61782e-05
45.3024								1.56056e-05
45.3159									1.44568e-05
45.3204		9.24763e-05
45.3229			4.85372e-05
45.3256	7.62034e-05
45.3265							1.70638e-05
45.3412						7.36583e-05
45.359				5.14875e-05
45.3628					6.59118e-05
45.366								1.56674e-05
45.3755	7.64277e-05
45.3781									1.43367e-05
45.3834		9.19828e-05
45.3852			4.8743e-05
45.3896							1.68767e-05
45.392						7.37155e-05
45.4123				5.11866e-05
45.4126					6.63291e-05
45.4225								1.57055e-05
45.4288									1.42026e-05
45.4358			4.88246e-05
45.4442	7.61156e-05
45.4449		9.17779e-05
45.4512							1.68677e-05
45.4556						7.34908e-05
45.4688				5.10982e-05
45.4813					6.61618e-05
45.4854								1.5554e-05
45.4921									1.44538e-05
45.4946		9.11413e-05
45.4973	7.60236e-05
45.4992			4.85637e-05
45.501							1.67605e-05
45.5119						7.32623e-05
45.5324				5.04952e-05
45.5343					6.59994e-05
45.5468								1.54549e-05
45.5484									1.48421e-05
45.5535	7.5668e-05
45.5554			4.87017e-05
45.563		9.12612e-05
45.5695							1.68802e-05
45.5748						7.33748e-05
45.5868				5.00276e-05
45.5905					6.61357e-05
45.5964								1.54029e-05
45.611									1.51035e-05
45.6158		9.1076e-05
45.6169	7.53151e-05
45.6181			4.8423e-05
45.6224							1.66776e-05
45.6361						7.34029e-05
45.6539					6.60575e-05
45.6564				5.03042e-05
45.6646								1.53748e-05
45.6711	7.54908e-05
45.6717		9.08763e-05
45.6721									1.50276e-05
45.6784							1.65748e-05
45.6792			4.82473e-05
45.6856						7.35676e-05
45.708					6.57773e-05
45.7135				5.02681e-05
45.7173								1.53598e-05
45.7215									1.49682e-05
45.7285			4.78792e-05
45.7349		9.04819e-05
45.7405	7.54798e-05
45.7417							1.65664e-05
45.7537						7.37783e-05
45.7688				5.03377e-05
45.7732								1.52409e-05
45.7773					6.59318e-05
45.7888		9.06372e-05
45.7894									1.51605e-05
45.7957							1.68186e-05
45.7965			4.78094e-05
45.7974	7.56947e-05
45.8063						7.33258e-05
45.8256				5.02863e-05
45.8341					6.60912e-05
45.8362								1.53292e-05
45.8419									1.50292e-05
45.849			4.74663e-05
45.8525	7.53847e-05
45.8578		9.09109e-05
45.8621						7.33634e-05
45.8648							1.70922e-05
45.8839				5.04479e-05
45.8892					6.63388e-05
45.89								1.55617e-05
45.8975									1.4902e-05
45.9046			4.77036e-05
45.9091	7.5281e-05
45.9144		9.07829e-05
45.9215							1.70333e-05
45.925						7.35568e-05
45.9457					6.65095e-05
45.9471				5.01962e-05
45.9589								1.54306e-05
45.9603									1.50801e-05
45.9671	7.50572e-05
45.9673			4.77977e-05
45.9692		9.05599e-05
45.9764							1.69092e-05
45.9788						7.32639e-05
45.9998				4.98521e-05
46.0037					6.59216e-05
46.0139									1.49895e-05
46.0154								1.54699e-05
46.0209			4.80921e-05
46.0255		9.0651e-05
46.0301	7.46577e-05
46.0328							1.65617e-05
46.0475						7.299e-05
46.0607				5.0115e-05
46.0666					6.5535e-05
46.0702								1.52434e-05
46.0824									1.48319e-05
46.0826	7.45005e-05
46.0833		9.06175e-05
46.0895			4.8061e-05
46.0907							1.66129e-05
46.104						7.27117e-05
46.1191					6.51914e-05
46.1234				4.98256e-05
46.1264								1.53416e-05
46.1387									1.4664e-05
46.1433	7.43286e-05
46.1458			4.78384e-05
46.1459		9.05034e-05
46.1534							1.65268e-05
46.1586						7.34104e-05
46.1732				4.96351e-05
46.1797					6.53512e-05
46.184								1.53744e-05
46.1932									1.46036e-05
46.1982		9.00191e-05
46.2003			4.74587e-05
46.2058	7.42004e-05						1.64333e-05
46.2147						7.34887e-05
46.2313				4.96514e-05
46.2422					6.53609e-05
46.2466								1.52206e-05
46.2491									1.45313e-05
46.2554	7.438e-05
46.2562			4.72426e-05
46.2585		8.99576e-05
46.2663							1.63615e-05
46.2723						7.36197e-05
46.2917					6.50966e-05
46.2951				4.95965e-05
46.2987								1.50309e-05
46.3065									1.46027e-05
46.3133	7.4148e-05
46.3136			4.72369e-05
46.3208		8.98313e-05
46.3286							1.61665e-05
46.3347						7.34013e-05
46.3495					6.46945e-05
46.3587				4.97239e-05
46.359								1.52259e-05
46.3688									1.48354e-05
46.3701		8.95809e-05
46.3759			4.80535e-05
46.3769	7.37385e-05
46.378							1.61621e-05
46.3868						7.34187e-05
46.4131					6.44773e-05
46.4207									1.48784e-05
46.4211								1.53853e-05
46.4262				4.97365e-05
46.4277		8.94358e-05
46.4278			4.78702e-05
46.4357							1.59524e-05
46.4403	7.36285e-05
46.447						7.34376e-05
46.4703								1.53614e-05
46.4761				4.98163e-05
46.4764					6.47544e-05
46.4807									1.47461e-05
46.4878			4.81562e-05
46.491		8.88159e-05
46.4991							1.60179e-05
46.5075	7.36837e-05
46.509						7.3168e-05
46.5278								1.53278e-05
46.5289				4.9934e-05
46.5425									1.51589e-05
46.5436					6.44057e-05
46.5497			4.7872e-05
46.554		8.87666e-05
46.5573	7.37792e-05
46.5582						7.30127e-05
46.5623							1.59278e-05
46.5885				5.00704e-05
46.591								1.52357e-05
46.5916									1.51421e-05
46.5932					6.39285e-05
46.5987			4.78776e-05
46.6098	7.33076e-05
46.6156						7.31101e-05
46.621		8.8956e-05
46.6293							1.59973e-05
46.6458					6.33171e-05
46.6488									1.52657e-05
46.6515				4.9718e-05
46.654								1.51533e-05
46.6559			4.75108e-05
46.6693	7.30314e-05
46.6704		8.86502e-05
46.6787						7.26983e-05
46.6789							1.60763e-05
46.7051					6.28021e-05
46.7115				4.96662e-05
46.7117									1.53748e-05
46.7188			4.76753e-05
46.7207								1.50991e-05
46.7227		8.79628e-05
46.7313							1.59821e-05
46.732	7.27682e-05
46.7415						7.22167e-05
46.7678					6.30075e-05
46.7701								1.49849e-05
46.7733				4.94242e-05
46.7744									1.53279e-05
46.7815			4.78968e-05
46.7818		8.75107e-05
46.7905							1.64716e-05
46.7919	7.2447e-05
46.8082						7.24107e-05
46.8223								1.51453e-05
46.8276					6.26886e-05
46.8341				4.94354e-05
46.8409									1.52272e-05
46.8443		8.76133e-05
46.848			4.78096e-05
46.853							1.65654e-05
46.8534	7.18953e-05
46.8575						7.23298e-05
46.8813								1.50693e-05
46.8856				4.94253e-05
46.889					6.32181e-05
46.89									1.54852e-05
46.8971			4.81434e-05
46.9038		8.72421e-05
46.9096						7.25076e-05
46.9127							1.65632e-05
46.914	7.18323e-05
46.942									1.55853e-05
46.9436								1.53876e-05
46.9491			4.79279e-05
46.9496					6.31997e-05
46.9552				4.93597e-05
46.965		8.69818e-05
46.9653	7.18834e-05
46.9685						7.24429e-05
46.974							1.65737e-05
47.0008					6.32245e-05				1.55409e-05
47.0031								1.55413e-05
47.0079			4.7939e-05
47.0123				4.90207e-05
47.0254		8.70249e-05
47.0308						7.24091e-05
47.0344							1.65042e-05
47.0346	7.19145e-05
47.0628									1.5699e-05
47.0642								1.54054e-05
47.0699			4.81664e-05
47.0701					6.31557e-05
47.0704				4.883e-05
47.0764		8.71224e-05
47.0855							1.6476e-05
47.0901						7.17785e-05
47.0916	7.16399e-05
47.1216				4.90943e-05
47.122									1.54538e-05
47.1244								1.54938e-05
47.127					6.26998e-05
47.1292			4.84643e-05
47.1454		8.69586e-05
47.1495	7.13715e-05
47.1511						7.17363e-05
47.1547							1.66589e-05
47.1753								1.55693e-05
47.1828									1.53324e-05
47.1848					6.24025e-05
47.1861				4.91976e-05
47.1899			4.85588e-05
47.2005	7.10508e-05
47.202		8.66171e-05
47.2112						7.19717e-05
47.2114							1.66997e-05
47.2358					6.20166e-05
47.2428									1.57641e-05
47.2442								1.57913e-05
47.2466				4.8928e-05
47.2499			4.80649e-05
47.2596		8.58697e-05
47.2621						7.14942e-05
47.2647	7.09788e-05
47.2691							1.65379e-05
47.2935									1.57978e-05
47.3					6.22939e-05
47.3006			4.78709e-05
47.3007								1.56424e-05
47.3104		8.56239e-05
47.3112				4.92515e-05
47.32							1.65013e-05
47.325	7.04955e-05
47.3309						7.16141e-05
47.3583								1.56227e-05
47.3602					6.19326e-05
47.3621									1.53168e-05
47.365				4.8722e-05
47.3692			4.83106e-05
47.3743		8.53536e-05
47.384							1.62566e-05
47.3873						7.11362e-05
47.3894	7.04969e-05
47.4089								1.55888e-05
47.4183									1.51872e-05
47.4246					6.21273e-05
47.4247				4.87719e-05
47.4254			4.80144e-05
47.4343		8.50787e-05
47.443	7.08091e-05
47.4441							1.58625e-05
47.4448						7.10073e-05
47.4727								1.53752e-05
47.4756									1.49501e-05
47.4781					6.18059e-05
47.4828			4.78921e-05
47.4944				4.85526e-05
47.4953						7.07546e-05
47.4984		8.49024e-05
47.5025	7.05846e-05
47.5083							1.57036e-05
47.526									1.48968e-05
47.5326								1.52194e-05
47.5332			4.75091e-05
47.5375					6.22457e-05
47.5468				4.84139e-05
47.5517		8.47523e-05
47.5591						7.07566e-05
47.5617							1.56099e-05
47.572	6.98399e-05
47.5895									1.47724e-05
47.5966								1.51191e-05
47.5967			4.72126e-05
47.6069					6.13734e-05
47.6095				4.844e-05
47.6109		8.44942e-05
47.6189						7.05273e-05
47.621							1.57631e-05
47.6241	7.01365e-05
47.6492									1.46644e-05
47.6498								1.48424e-05
47.6563			4.7115e-05
47.659					6.12761e-05
47.6633				4.84014e-05
47.68		8.41911e-05
47.6827						7.0679e-05
47.6866	6.96339e-05
47.6903							1.58627e-05
47.7089								1.48621e-05
47.7129									1.46893e-05
47.72			4.73363e-05
47.7214					6.16489e-05
47.7223				4.83274e-05
47.7319		8.41611e-05
47.7358						7.10041e-05
47.7402	6.93772e-05
47.7422							1.5928e-05
47.7658									1.45458e-05
47.773			4.73705e-05
47.775					6.13818e-05
47.7779								1.48721e-05
47.7833				4.80403e-05
47.7941		8.4598e-05
47.7948						7.10717e-05
47.799	6.91329e-05
47.8045							1.6225e-05
47.8246									1.46277e-05
47.8297								1.47678e-05
47.8318			4.71428e-05
47.8337					6.14309e-05
47.8427				4.8062e-05
47.8474		8.43329e-05
47.8579							1.63313e-05
47.8598	6.91088e-05
47.8638						7.11529e-05
47.8917								1.48354e-05
47.8922				4.78485e-05
47.8934									1.44607e-05
47.8945					6.13375e-05
47.9005			4.68116e-05
47.9059		8.42374e-05
47.9155						7.09602e-05
47.9165							1.62288e-05
47.919	6.90273e-05
47.9449								1.46393e-05	1.43432e-05
47.9521			4.68809e-05
47.9536					6.07917e-05
47.9537				4.77259e-05
47.9664		8.4299e-05
47.9683	6.88199e-05
47.9771							1.59603e-05
47.9774						7.07841e-05
48.0029					6.05467e-05
48.0034								1.47054e-05
48.0067									1.42117e-05
48.0117				4.77965e-05
48.0139			4.71633e-05
48.0253		8.40006e-05
48.0296	6.84241e-05
48.0305						7.0402e-05
48.0361							1.59509e-05
48.0597									1.42653e-05
48.0638								1.467e-05
48.0641					6.037e-05
48.0669			4.74256e-05
48.0743		8.39028e-05
48.0847				4.79946e-05
48.0853							1.62655e-05
48.0874	6.86245e-05
48.0889						7.04449e-05
48.1179									1.41459e-05
48.1218					6.00764e-05
48.1225								1.48576e-05
48.125			4.76235e-05
48.1354		8.36264e-05
48.1375				4.77e-05
48.1464							1.62011e-05
48.1492						7.06395e-05
48.1601	6.86867e-05
48.1715								1.50692e-05
48.178									1.37879e-05
48.1852			4.7306e-05
48.1928		8.32843e-05
48.1944					5.99691e-05
48.2006				4.75954e-05
48.2039							1.62565e-05
48.2078						7.03635e-05
48.2128	6.83541e-05
48.2324								1.48385e-05
48.2365									1.40045e-05
48.2424				4.77469e-05
48.2437			4.7459e-05
48.2471					5.99733e-05
48.2568						6.98286e-05
48.2652		8.31104e-05
48.2756	6.80117e-05
48.2764							1.62232e-05
48.2852									1.41072e-05
48.2897								1.48677e-05
48.2924			4.73171e-05
48.3081				4.73762e-05
48.3099					5.98451e-05
48.3173	6.79263e-05
48.3176		8.32317e-05				6.98032e-05
48.3289							1.63771e-05
48.3459									1.42367e-05
48.3515					6.00483e-05
48.3531			4.6977e-05
48.362								1.49055e-05
48.3748						6.97783e-05
48.3802		8.325e-05
48.3815				4.70886e-05
48.3828	6.78658e-05
48.3916							1.61743e-05
48.403									1.40561e-05
48.4102			4.69494e-05
48.4143								1.49069e-05
48.4169					5.96314e-05
48.4216		8.32544e-05
48.4331							1.60621e-05
48.4346				4.66996e-05
48.4469						6.98583e-05
48.4558	6.76407e-05
48.4749									1.38398e-05
48.4767								1.50645e-05
48.4821			4.6411e-05
48.4864				4.63174e-05
48.4867		8.29672e-05
48.4899					5.93088e-05
48.4984							1.57902e-05
48.4992						6.98906e-05
48.5087	6.75578e-05
48.5181								1.50619e-05
48.527									1.39739e-05
48.5342			4.62266e-05
48.5378				4.6283e-05
48.5428					5.93805e-05
48.5594		8.25661e-05
48.5604	6.75028e-05
48.5616						6.95659e-05
48.5712							1.57314e-05
48.5831								1.50502e-05
48.5891									1.40654e-05
48.5943					5.95362e-05
48.5963			4.61276e-05
48.6028						6.98631e-05
48.6099				4.58655e-05
48.6116	6.7064e-05
48.6121		8.28537e-05
48.6239							1.55895e-05
48.6303									1.37062e-05
48.6375			4.64482e-05
48.6455					5.94921e-05
48.6557								1.50856e-05
48.6629				4.59327e-05
48.6634		8.27332e-05
48.6678						6.98324e-05
48.6754							1.5424e-05
48.6834	6.7183e-05
48.6951									1.3573e-05
48.7023			4.66673e-05
48.7083								1.50348e-05
48.7144		8.24394e-05
48.7173					5.97111e-05
48.7264							1.51978e-05
48.7328				4.59434e-05
48.7363	6.73465e-05
48.7402						6.9532e-05
48.7595								1.52192e-05
48.7673									1.33552e-05
48.7701					5.93005e-05
48.7745			4.6651e-05
48.7859		8.26488e-05
48.7903				4.55937e-05
48.7927						6.94796e-05
48.798							1.49868e-05
48.8058	6.71045e-05
48.8104								1.50736e-05
48.8196									1.31307e-05
48.8268			4.62467e-05
48.8385		8.26046e-05
48.8396				4.5833e-05	5.90421e-05
48.8439						6.93824e-05
48.8507							1.49273e-05
48.8632	6.70362e-05
48.8707									1.2964e-05
48.8779			4.60431e-05
48.8817								1.52039e-05
48.8947						6.94927e-05
48.8969					5.85331e-05
48.9005				4.59711e-05
48.9077		8.23382e-05
48.9124	6.67847e-05
48.9201							1.4688e-05
48.9213									1.28361e-05
48.9285			4.57656e-05
48.9342								1.52142e-05
48.946					5.88969e-05
48.9547				4.63065e-05
48.9648		8.20736e-05
48.9659						6.91973e-05
48.973	6.67676e-05
48.9772							1.46332e-05
48.9923									1.2745e-05
48.9995			4.56293e-05
49.0033								1.50409e-05
49.0066					5.90337e-05
49.0136		8.17316e-05
49.0183						6.9448e-05
49.0205				4.61705e-05
49.0262							1.44389e-05
49.027	6.63472e-05
49.0446									1.28929e-05
49.0518			4.56571e-05
49.0603								1.48896e-05
49.0605					5.88932e-05
49.074		8.19223e-05
49.0745				4.6218e-05
49.0867							1.43701e-05
49.0873						6.91312e-05
49.0927	6.60098e-05
49.1091								1.49742e-05
49.1134									1.26718e-05
49.1206			4.60645e-05
49.1261					5.8266e-05
49.1277		8.20613e-05
49.1405							1.41937e-05
49.1442						6.88721e-05
49.1453				4.61598e-05
49.1464	6.57126e-05
49.1693								1.47939e-05
49.1701									1.24223e-05
49.1773			4.59484e-05
49.1797					5.83103e-05
49.1929						6.92329e-05
49.193		8.17711e-05
49.1991				4.62079e-05
49.2059							1.40343e-05
49.2169	6.60236e-05
49.2187									1.23304e-05
49.2229								1.48691e-05
49.2259			4.62106e-05
49.2465		8.14023e-05
49.2502					5.88351e-05
49.2531						6.8646e-05
49.2567				4.61474e-05
49.2594							1.39584e-05
49.2706	6.63556e-05
49.2787									1.2085e-05
49.2859			4.61372e-05
49.2881								1.48109e-05
49.3038					5.85754e-05
49.3066						6.84948e-05
49.3158				4.64878e-05
49.3167		8.13694e-05
49.3279	6.65237e-05
49.3297							1.40818e-05
49.3321									1.17925e-05
49.3393			4.57953e-05
49.3415								1.49037e-05
49.3611					5.8167e-05
49.3701		8.15137e-05
49.3717						6.85551e-05
49.3788				4.6609e-05
49.3833							1.4071e-05
49.3868	6.64408e-05
49.397									1.19452e-05
49.4042			4.55473e-05
49.4116								1.47221e-05
49.4199					5.77132e-05
49.425						6.84606e-05
49.4271		8.13965e-05
49.4321				4.6379e-05
49.4404							1.43609e-05
49.4496	6.6408e-05
49.4501									1.21117e-05
49.4573			4.58604e-05
49.4649								1.47296e-05
49.4827					5.74255e-05
49.4857		8.09738e-05
49.4901				4.65468e-05
49.4949						6.84652e-05
49.4991							1.43239e-05
49.5027	6.58669e-05
49.5199									1.20988e-05
49.5218								1.47583e-05
49.5271			4.58883e-05
49.5357					5.77283e-05
49.5482		8.02152e-05				6.87162e-05
49.5514				4.63449e-05
49.5605	6.60705e-05
49.5617							1.44907e-05
49.5729									1.20726e-05
49.5802			4.59645e-05
49.5803								1.47611e-05
49.5934					5.72751e-05
49.601		8.06116e-05
49.605						6.87231e-05
49.6103				4.59909e-05
49.6146							1.43367e-05
49.6216	6.57095e-05
49.6296									1.24632e-05
49.6368			4.59726e-05
49.6427								1.46555e-05
49.6545					5.74201e-05
49.6585		8.10587e-05
49.6634						6.85671e-05
49.6712				4.6207e-05
49.6722							1.42747e-05
49.6803	6.54914e-05
49.6878									1.25343e-05
49.6951			4.59512e-05
49.6954								1.47438e-05
49.7131					5.73317e-05
49.7193		8.10508e-05
49.7231				4.64113e-05
49.7257						6.84533e-05
49.7331							1.43348e-05
49.7409	6.5574e-05
49.75									1.28031e-05
49.7528								1.4938e-05
49.7572			4.61653e-05
49.7737					5.76947e-05
49.7777		8.09142e-05
49.7784						6.84463e-05
49.7837				4.65194e-05
49.7916							1.4259e-05
49.7927	6.55437e-05
49.8025									1.29468e-05
49.8097			4.61874e-05
49.8135								1.48673e-05
49.8254					5.75624e-05
49.8356						6.81583e-05
49.838		8.08893e-05
49.8517				4.60487e-05
49.8521							1.4182e-05
49.853	6.53258e-05
49.8596									1.26973e-05
49.8668			4.65939e-05
49.8718								1.49212e-05
49.8857					5.74657e-05
49.8895		8.09049e-05
49.8962						6.81926e-05
49.9037							1.4289e-05
49.9093				4.61682e-05
49.92									1.28153e-05
49.9208	6.49546e-05
49.9272			4.63606e-05
49.932								1.45623e-05
49.9496		8.12019e-05
49.9534					5.77621e-05
49.9544						6.83208e-05
49.9638							1.44882e-05
49.9659				4.59084e-05
49.978									1.29877e-05
49.9782	6.50364e-05
49.9834								1.45446e-05
49.9853			4.60293e-05
50.0108					5.72478e-05
50.0146						6.81625e-05
50.017		8.06401e-05
50.0273				4.57722e-05
50.0313							1.44496e-05
50.0346	6.47346e-05
50.038									1.2835e-05
50.0433								1.43605e-05
50.0453			4.57032e-05
50.0659						6.83478e-05
[truncated: 6,826 more rows]
